# Supplementary material for: Feasibility and usability of a very low-cost bubble continuous positive airway pressure device including oxygen blenders in a Ugandan level two newborn unit
Source: PLOS Glob Public Health. 2023 Mar 8;3(3):e0001354. doi: 10.1371/journal.pgph.0001354 (PMC10021653; doi:10.1371/journal.pgph.0001354)
Supplement: S1 Table — (XLS) [file pgph.0001354.s008.xls]

## Sheet: Patient data form 1
study_id	dac1	dac2	dac3	dac4	dac5	dac6	dac7___1	dac7___2	dac7___3	dac7___4	dac7___9	dac7____999	dac8	dac9	dac10	dac11	dac12	dac13	dac14	dac15	dac15oth	dac16___1	dac16___2	dac16___3	dac16___4	dac16___5	dac16___6	dac16___7	dac16___8	dac16____999	dac16oth	dac17	dac17oth	dac18	dac19	dac20	dac21	dac22	dac22oth	patient_data_form_1d_v_0
1	2021-10-04	10:30	2021-10-04	10:40	Male	25	Unchecked	Unchecked	Unchecked	Unchecked	Unchecked	Unchecked	800	870		Vaginal	7	9	No	Prematurity		Unchecked	Unchecked	Checked	Unchecked	Unchecked	Unchecked	Unchecked	Unchecked	Unchecked		Other	Hyperoxia	2021-11-18	10:58	Home		Other	Opthalmaianeonatorum	Complete
2	2021-10-06	04:05	2021-10-06	04:45	Female	32	Unchecked	Unchecked	Unchecked	Checked	Unchecked	Unchecked	1500	1430	Yes	Caesarean	8	10	Yes	Prematurity		Checked	Unchecked	Checked	Unchecked	Unchecked	Unchecked	Unchecked	Unchecked	Unchecked		Other	Hyperoxia	2021-11-11		Home		Respiratory Distress		Complete
3	2021-10-06	06:00	2021-10-06	02:45	Male		Unchecked	Unchecked	Unchecked	Unchecked	Unchecked	Unchecked	1900	1900	Yes	Vaginal			No	Prematurity		Checked	Unchecked	Unchecked	Unchecked	Unchecked	Checked	Unchecked	Checked	Unchecked	SevereHypothermia	Clinical improvement/nolonger needed		2021-11-01	11:02	Home		Other	OpthalmiaNeonatorum	Complete
4	2021-09-21	05:32	2021-09-21	05:45	Female	27	Checked	Unchecked	Unchecked	Unchecked	Unchecked	Unchecked	990	990	Yes	Caesarean	8	7	Yes	Prematurity		Checked	Unchecked	Unchecked	Unchecked	Unchecked	Unchecked	Unchecked	Checked	Unchecked	Hypothermia	Other	Hyperoxia	2021-11-10	12:00	Home		Prematurity		Complete
5	2021-10-13	11:20	2021-10-13	17:05	Male		Unchecked	Unchecked	Unchecked	Unchecked	Unchecked	Unchecked	2700	2400	Yes	Vaginal	7	8	No	Birth Asphyxia		Unchecked	Unchecked	Unchecked	Unchecked	Unchecked	Unchecked	Unchecked	Checked	Unchecked	TTN	Clinical improvement/nolonger needed		2021-10-25		Home		Other	TTN	Complete
6	2021-10-16	09:45	2021-10-16	10:10	Male	34	Checked	Unchecked	Unchecked	Unchecked	Unchecked	Unchecked	1900	1900	Yes	Vaginal	8	9	Yes	Respiratory distress		Unchecked	Unchecked	Checked	Unchecked	Unchecked	Checked	Unchecked	Checked	Unchecked	SevereHypothermia	Clinical improvement/nolonger needed		2021-10-25		Home		Prematurity		Complete
7	2021-10-16	20:43	2021-10-16	21:05	Female	32	Unchecked	Unchecked	Unchecked	Unchecked	Unchecked	Unchecked	1190	1190	Yes	Caesarean	6	8	Yes	Prematurity		Checked	Unchecked	Unchecked	Unchecked	Unchecked	Unchecked	Unchecked	Unchecked	Unchecked		Clinical improvement/nolonger needed		2021-12-03	08:12	Home		Prematurity		Complete
8	2021-10-21	18:13	2021-10-21	18:30	Female	32	Checked	Unchecked	Unchecked	Unchecked	Unchecked	Unchecked	1400	1400	Yes	Vaginal	7	8	Yes	Prematurity		Unchecked	Unchecked	Checked	Unchecked	Unchecked	Unchecked	Unchecked	Unchecked	Unchecked		Clinical improvement/nolonger needed		2021-11-19	09:48	Home		Prematurity		Complete
9	2021-10-26	17:19	2021-10-26	18:34	Male	25	Unchecked	Unchecked	Unchecked	Unchecked	Unchecked	Unchecked	800	800		Vaginal	3	5	Yes	Prematurity		Unchecked	Unchecked	Checked	Unchecked	Unchecked	Unchecked	Unchecked	Unchecked	Unchecked		Death		2021-10-31		Death		Prematurity		Complete
10	2021-10-29	10:00	2021-10-29	11:20	Male	31	Unchecked	Unchecked	Unchecked	Checked	Unchecked	Unchecked		1320	No	Vaginal			Yes	Prematurity		Unchecked	Unchecked	Checked	Unchecked	Unchecked	Unchecked	Unchecked	Checked	Unchecked	Hypothermia	Clinical improvement/nolonger needed		2021-12-06	12:08	Home		Prematurity		Complete
11	2021-10-28	18:30	2021-10-28	20:10	Female	35	Unchecked	Unchecked	Unchecked	Unchecked	Unchecked	Unchecked	1900	1870		Caesarean	8	9	Yes	Prematurity		Checked	Unchecked	Checked	Unchecked	Unchecked	Unchecked	Unchecked	Unchecked	Unchecked		Clinical improvement/nolonger needed		2021-11-12	11:00	Home		Prematurity		Complete
12	2021-10-30	02:10	2021-10-30	02:25	Male	32	Checked	Unchecked	Unchecked	Unchecked	Unchecked	Unchecked	1200	1300	Yes	Vaginal	7	10	Yes	Prematurity		Unchecked	Unchecked	Checked	Unchecked	Unchecked	Unchecked	Unchecked	Unchecked	Unchecked		Clinical improvement/nolonger needed		2021-12-01	09:41	Home		Prematurity		Complete
13	2021-10-31	09:00	2021-10-31	10:20	Female	29	Checked	Unchecked	Unchecked	Unchecked	Unchecked	Unchecked		1050	Yes	Vaginal			Yes	Prematurity		Unchecked	Unchecked	Checked	Unchecked	Unchecked	Unchecked	Unchecked	Unchecked	Unchecked		Death		2021-11-05	05:50	Death		Prematurity		Complete
14	2021-11-25	22:00	2021-11-26	02:35	Female	26	Checked	Unchecked	Unchecked	Unchecked	Unchecked	Unchecked		850	Yes	Vaginal			Yes	Prematurity		Unchecked	Unchecked	Checked	Unchecked	Unchecked	Unchecked	Unchecked	Unchecked	Unchecked		Other	Hyperoxia	2022-01-04	11:50	Home		Prematurity		Complete

## Sheet: Patient data form 2
study_id	cc1	cc2	cc4	cc5	cc6	cc7	cc8	cc9	cc10	cc10flow	cc11	cc12	cc13	cc13blender	cc14	cc14long	cc15	cc15des	cc16
1	04-10	10:40	6	49	85	5	No	No	No		98	5	No		No		No		No
1	04-10	11:47	6		97	5	No	No	No		98	5	No		No		No		No
1	04-10	12:15	6	49	97	5	Yes	No	No		98	5	Yes	60%	No		No		No
1	04-10	12:50	6	56	98	5	No	No	No		98	5	Yes	60%	No		No		No
1	04-10	14:15	4	58	99	5	No		No		98	5	Yes	60%	No		No		No
1	04-10	14:30	4	58	97	5	No	No	No		98	5	Yes	60%	Yes	25	No		No
1	04-10	14:35	4	62	95	5	No	No	No		98	5	Yes	37%	No		No		No
1	04-10	15:44	4	58	97	6	No		No		98	5	Yes	37%	No		No		No
1	04-10	16:07	4		97	5	No	No			98	5	Yes	37%	No		No		No
1	04-10	16:25	4		97	5	No	No	No		46	2	Yes	37%	No		No		No
1	04-10	17:02	3	50	97	5	No	No	No		46	2	Yes	37%	No		No		No
1	04-10	18:05	3	56	96	5	No	No	No		46	2	Yes	37%	No		No		No
1	04-10	20:14	3	58	97	5	No	No	No		46	2	Yes	37%	No		No		No
1	04-10	21:15	3	60	97	5	No	No	No		46	2	Yes	37%	No		No		No
1	05-10	00:40	3	80	98	5	No	No	No		46	2	Yes	37%	No		No		No
1	05-10	00:50				5	No	No	No		46	2	Yes	37%	No		No		No
1	05-10	03:00	3	84	98	5	No	No	No		46	2	Yes	37%	No		No		No
1	05-10	04:40					No	No	No		46	2	Yes	37%	No		No		No
1	05-10	05:50	3		99	5	No	No	No		46	2	Yes	37%	No		No		No
1	05-10	08:50	3	73	99	5	No	No	No		46	2	Yes	37%	No		No		No
1	05-10	11:30	3	79	94	5	No	No	Yes	3	46	2	Yes	37%	No		No		No
1	05-10	14:50	3	69	95	5	No	No	Yes	3	46	2	Yes	37%	No		No		No
1	05-10	15:00	3	65	93	5	No	No	Yes	3	46	2	Yes	37%	No		No		No
1	05-10	17:00	4	68	98	5	No	No	Yes	3	46	2	Yes	37%	No		No		No
1	05-10	20:00	4	64	98	5	No	No	Yes	3	46	2	Yes	37%	No		No		No
1	06-10	00:10	4	78	99	5	No	No	No		98	3	Yes	37%	No		No		No
1	06-10	03:30	3		98	5	No	No	No		98	3	Yes	37%	No		No		No
1	06-10	05:45	3	80	97	5	No	No	No		98	3	Yes	37%	No		No		No
1	06-10	08:10				5	No	No	No		98	3	Yes	37%	No		No		No
1	06-10	09:40	3	76	97	5	No	No	No		98	3	Yes	37%	No		No		No
1	06-10	12:00	3	65	97	5	No	No	Yes	5	97	3	Yes	37%	No		No		No
1	06-10	15:00	4	50	98	5	No	No	Yes	5	98	3	Yes	37%	No		No		No
1	06-10	18:00	6	52	99	5	No	No	Yes	5	98	3	Yes	37%	No		No		No
1	07-10	00:00	4	54	100	5	No	No	Yes	5	98	3	Yes	37%	No		No		No
1	07-10	03:00	4	50	100	5	No	No	Yes	5	98	5	Yes	37%	No		No		No
1	07-10	05:00	4		100	5	No	No	Yes	5	98	5	Yes	37%	No		No		No
1	07-10	08:50	4	52	100	5	No	No	No		48		Yes	37%	No		No		No
1	07-10	11:35	4	56	100	5	No	No	No		48		Yes	37%	No		No		No
1	07-10	14:45			93	5	No	No	No		48	3	Yes	37%	No		No		No
1	07-10	15:30	4	59	100	5	No	No	No		48	2	Yes	37%	No		No		No
1	07-10	18:10	4	64	97	5	No	No	No		48	2	Yes	37%	No		No		No
1	07-10	21:30	4	60	99	5	No	No	No		48	2	Yes	37%	No		No		No
1	08-10	00:00	4	52	99	5	No	No	Yes	1	48	2	Yes	37%	No		No		No
1	08-10	03:00	4	57	98	5	No	No	Yes	1	48	2	Yes	37%	No		No		No
1	08-10	08:50	4	50	94	5	No	No	No		48	3	Yes	37%	No		No		No
1	08-10	11:07	4	61	92	5	No	No	Yes	1	48	4	Yes	37%	No		No		No
1	08-10	15:00				5	No	No	Yes	1	48	4	Yes	37%	No		No		No
1	08-10	17:00	3	65	96	5	No	No	Yes	1	48	4	Yes	37%	No		No		No
1	08-10	21:00	3	50	96	5	No	No	Yes	1	48	3	Yes	37%	No		No		No
1	09-10	00:00	5	58	93	5	No	No	Yes	1	48	5	Yes	37%	No		No		No
1	09-10	03:00	5	53	90	5	No	No	Yes	1	48	5	Yes	37%	No		No		No
1	09-10	06:00	5	55	93	5	No	No	Yes	1	48	3	Yes	37%	No		No		No
1	09-10	08:30	3	50	93	5	No	No	Yes	1	48	4	Yes	37%	No		No		No
1	09-10	11:00	4	58	99	5	No	No	Yes	1	48	5	Yes	37%	No		No		No
1	09-10	16:00	5	58	97		No	No	No		48.1		Yes	37%			No		No
1	10 -10	00:00	4	50	99	5	No	No	No		48.1	5	Yes	37%	No		No		No
1	10-10	03:00	4	58	100	5	No	No	No		48.1	5	Yes	37%	No		No		No
1	10-10	06:00	4		99	5	No	No	No		48.1	5	Yes	37%	No		No		No
1	10-10	09:00	4	56	100	6	No	No	No		48.1	6	Yes	37%	No		No		No
1	10-10	12:00	4	54	100	6	No	No	No		98.1	5	Yes	37%	No		No		No
1	10-10	15:15	3	56	100	6	No	No	No		98.1	5	Yes	37%	No		No		No
1	10-10	18:00	2		98	6	No	No	No		98.1	5	Yes	37%	No		No		No
1	10-10	21:00	3	60	100	5	No	No	No		98.1	3	Yes	37%	No		No		No
1	10-10	23:20	2	52	100	5	No	No	No		98	3	Yes	37%	No		No		No
1	11-10	02:15	3	58	99	5	No	No	No		98	3	Yes	37%	No		No		No
1	11-10	06:00	3	54	99	5	No	No	No		98.1	3	Yes	37%	No		No		No
1	11-10	09:10	4	54	97	5	No	No	No		98	3	Yes	37%	No		No		No
1	11-10	12:00	3	53	100	5	No	No	No		97.3	3	Yes	37%	No		No		No
1	11-10	15:00	3	71	100	5	No	No	Yes	3	98.3	3	Yes	37%	No		No		No
1	11-10	18:10	3	60	99	5	No	No	Yes	3	98.3	2.5	Yes	37%	No		No		No
1	11-10	20:15	2	50	100	5	No	No	Yes	3	97.3	2.5	Yes	37%	No		No		No
1	12-10	23:00	3	58	100	5	No	No	Yes	3	97.3	2.5	Yes	37%	No		No		No
1	12-10	06:20	3	52	100	6	No	No	Yes	4	97.3	2	Yes	37%	No		No		No
1	12-10	09:00	3	46	100	5	No	No	Yes	4	97.3	2	Yes	37%	No		No		No
1	12-10	12:00	3	56	100	5	No	No	Yes	4	97.3	2	Yes	37%	No		No		No
1	12-10	15:00			99	5	No	No	Yes	4	97.3	2	Yes	37%	No		No		No
1	12-10	17:20	3	54	100	5	No	No	Yes	4	97.3	2	Yes	37%	No		No		No
1	12-10	21:00	3	50	100	5	No	No	Yes	4	97.3	2	Yes	37%	No		No		No
1	13-10	00:00	3		100	5	No	No	Yes	4	97.3	2	Yes	37%	No		No		No
1	13-10	03:03	3	50	100	5	No	No	Yes	4	97.5	2	Yes	37%	No		No		No
1	13-10	06:00	3	51	100	3	No	No	Yes	4	97.3	2	Yes	37%	No		No		No
1	13-10	08:50	3	48	100	5	No	No	Yes	4	97.3	3	Yes	37%	No		No		No
1	13-10	12:00	2	50	100	5	No	No	No		97.3	3	Yes	37%	No		No		No
1	13-10	16:00	3	56	99	5	No	No	No		97.3	3	Yes	37%	No		No		No
1	13-10	21:00	3	50	99	5	No	No	No		97.3	3	Yes	37%	No		No		No
1	13-10	23:00	4	50	99	5	No	No	Yes	4	97.3	3	Yes	37%	No		No		No
1	14-10	02:10	4	62	100	5	No	No	Yes	4	97.3	3	Yes	37%	No		No		No
1	14-10	05:35	4	56	100	5	No	No	Yes	4	97.3	3	Yes	37%	No		No		No
1	14-10	09:00	3	63	98	5	No	No	Yes	4	97.3	3	Yes	37%	No		No		No
1	14-10	12:00	2	57	99	5	No	No	Yes	4	97.3	3	Yes	37%	No		No		No
1	14-10	15:00	3	56	95	5	No	No	Yes	4	99.3	3	Yes	37%	No		No		No
1	14-10	18:00	3	57	98	5	No	No	Yes	4	97.3	3	Yes	37%	No		No		No
1	14-10	23:35	2	51	95	5	No	No	No		97.3	3	Yes	37%	No		No		No
1	15-10	03:00	2	56	98	5	No	No			97.3	3	Yes	37%	No		No		No
1	15-10	06:15	2	54	98	5	No	No	No		97.3	3	Yes	37%	No		No		No
1	15-10	08:45	3	54	98	5	No	No	No		97.3	3	Yes	37%	No		No		No
1	15:10	12:00	2	56	91	5	No	No	No		97.3	3	Yes	37%	No		No		No
1	15-10	12:48	2	56	81		No		No				Yes	37%	No		No		No
1	15-10	15:00	2	58	99		No	No	No		97.3		No		No		No		No
1	15-10	18:00	2	58	99		No	No	No		97.3		No		No		No		No
1	15-10	21:00	1	54	98		No	No	No		97.3		No		No		No		No
1	16-10	06:00	1	57	100		No	No	No		97.3		No		No		No		No
1	16-10	15:00	1	62	94		No	No	No		97.3		No		No		No		No
1	16-10	17:30	2	64	94		No	No	No		97.3		No		No		No		No
1	16-10	21:30	4	68	99		No	No	No		97.3		No		No		No		No
1	17-10	00:00			93		No	No	No		44		No		No		No		No
1	17-10	03:00			100		No	No	No		44		No		No		No		No
1	17-10	06:00	2	56	100		No	No	No		44		No		No		No		No
1	17-10	08:00	2	60	100		No	No	No		97.3	3	No		No		No		No
1	17-10	12:50	1	68	98		No	No	No				No		No		No		No
1	17-10	15:00	2	60	95		No	No	No				No		No		No		No
1	17-10	17:30	2	68	96		No	No	No				No		No		No		No
1	17-10	20:55	2	66	96		No	No	No				No		No		No		No
1	18-10	00:00	2	59	98	5	No	No	No		95.1	6	No		No		No		No
2	06-10	06:20	5	48	96		Yes	No	Yes		98		Yes	37%	No		No		No
2	06-10	06:35	5	42	99	5	No	No	No		98	2	Yes	37%	No		No		No
2	06-10	06:52	5	50	98	5	No	No	No		98	2	Yes	37%	No		No		No
2	06-10	07:05	4	48	99	5	No	No	No		98	2	Yes	37%	No		No		No
2	06-10	08:30	5	54	100	5	No	No	No		98	2	Yes	37%	No		No		No
2	06-10	11:55	4		94	5	No	No	Yes	4	98	2	Yes	37%	No		No		No
2	06-10	13:15			84	5	No	No	Yes	5	98	2	Yes	37%	Yes	15	No		No
2	06-10	14:20			84	5	No	No	Yes	5	98	2	Yes	37%	Yes	15	No		No
2	06-10	13:05			93	5	No	No	Yes	5	98	2	Yes	60%	No		No		No
2	06-10	15:00	4	54	94	5	No	No			98	2	Yes	60%	No		No		No
2	06-10	17:58	4	59	97	5	No	No	Yes		98	2	Yes	60%	No		No		No
2	06-10	18:20	4	58	98	5	No	No	Yes		98	2	Yes	37%	Yes	31	No		No
2	06-10	19:00	3		81	5	No	No	Yes		98	2	Yes	37%	Yes	29	No		No
2	06-10	19:15	3	49	94	5	No	No	Yes		98	2	Yes	37%	Yes	29	No		No
2	06-10	22:01	3	52	98	5	No	No	Yes		98	2	Yes	60%	No		No		No
2	06-10	22:06	3	56	94	5	No	No	Yes		98	2	Yes	37%	Yes	25	No		No
2	06-10	22:50	3		99	5	No	No	Yes		98	2	Yes	60%	Yes	18	No		No
2	06-10	23:04			98	5	No	No	Yes		98	2	Yes	37%	Yes	27	No		No
2	06-10	00:00	4	67	94	5	No	No			98	2	Yes	37%	No		No		No
2	07-10	01:38			91		No	No			98		Yes	60%	Yes	10	No		No
2	07-10	02:00	3	72	96	5	No	No			98		Yes	60%	Yes	10	No		No
2	07-10	02:10			98		No	No			98		Yes	60%	Yes	13	No		No
2		02:20			94		No	No			98		Yes	37%			No		No
2	07-10	00:00	3	69	95	5	No	No			98		Yes	37%	No		No		No
2	07-10	09:15	5	60	98	5	No	No			98		Yes	37%	No		No		No
2	07-10	01:20	5	51	94	6	No	No			98		Yes	37%	No		No		No
2	07-10	15:20	3	50	96	6	No	No			98		Yes	37%	No		No		No
2	07-10	16:12			97	7	No		No		98	2.5	Yes	37%	No		No		No
2	07-10	17:50	3	50	96	7	No	No	No		98	2.5	Yes	37%	No		No		No
2	07-10	21:40	3	54	90	7	No	No	No		98	2.5	Yes	37%	No		No		No
2	07-10	23:55	4	68	90	7	No	No	Yes	1	98	3	Yes	37%	No		No		No
2	08-10	02:35	3	58	97	7	No	No	Yes	1	98	3	Yes	37%	No		No		No
2	08-10	06:30	3	58	95	7	No	No	Yes	1	98.1	3	Yes	37%	No		No		No
2	08-10	08:15	4	40	100	5	No	No	Yes	1	98	3	Yes	37%	No		No		No
2	08-10	11:25	3	40	100	5	No	No	Yes	1	98.1	3	Yes	37%	No		No		No
2	08-10	15:00				5	No	No	Yes	1	98	3	Yes	37%	No		No		No
2	08-10	18:40	4	38	94	5	No	No	Yes	1	98	3	Yes	37%	No		No		No
2	08-10	21:00	4	42	91	5	No	No	Yes	1	98	3	Yes	37%	No		No		No
2	08-10	23:20	6	52	93	5	No	No	Yes	1	98	3	Yes	37%	No		No		No
2	09-10	02:15	3	40	98	5	No	No	Yes		98	3	Yes	37%	No		No		No
2	09-10	06:35	3	56	100	5	No	No	Yes		98	3	Yes	37%	No		No		No
2	09-10	08:55	3	48	98	5	No	No	Yes	1	98	3	Yes	37%	No		No		No
2	09-10	08:25	4	58		5	No	No	Yes	1	98	3	Yes	37%	No		No		No
2	09-10	11:15	4	58	98	5	No	No	Yes	1	98	3	Yes	37%	No		No		No
2	09-10	10:30	2	65	99	5	No	No	Yes			3	Yes	37%	No		No		No
2	11-10	00:00	3	48	97	5	No	No	No		98	2	Yes	37%	No		No		No
2	11-10	03:00	3	57	97	5	No	No	No		98	2	Yes	37%	No		No		No
2	11-10	06:00	2	50	100	5	No	No	No		98	2	Yes	37%	No		No		No
2	11-10	09:20	2	42	100	5	No	No	No		98	2	Yes	37%	No		No		No
2	11-10	12:00	1	44	100	5	No	No	No		98	2	Yes	37%	No		No		No
2	11-10	12:05	1	52	90		No	No	No				No		No		No		No
2	11-10	12:30			95		No	No	No		96		No		No		No		No
2	11-10	12:30	1		90		No	No	No		96		No		No		No		No
2	11-10	14:05	1		96		No	No	No		96		No		No		No		No
2	9-10	21:00	5	52	99	5	No	No	Yes	1	98	3	Yes	37%	No		No		No
2	10-10	00:00	5		95	5	No	No	No		98	3	Yes	37%	No		No		No
2	10-10	03:00	5	60	99	5	No	No	No		98	3	Yes	37%	No		No		No
2	10-10	06:00	5	58	95	6	No	No	No		98	3	Yes	37%	No		No
2	10-10	09:20	4	58	94	5	No	No	No		98	3	Yes	37%	No		No		No
2	10-10	11:47	4	55	96	5	No	No	No		98	3	Yes	37%	No		No		No
2	10-10	15:00	4	54	99	5	No	No	No		98	3	Yes	37%	No		No		No
2	10-10	18:00	4	58	98	5	No	No	No		98	3	Yes	37%	No		No		No
2	10-10	21:25	4	59	100	5	No	No	No		98	3	Yes	37%	No		No		No
3	06-10	17:25	3		98	5	No	No					No		No		No		No
3	06-10	17:48	3	52	95	5	Yes	No			98	2	Yes	37%	No		No		No
3	06-10	18:00	2	52	94	5	No	No	No		43		Yes	37%	No		No		No
3	06-10	21:00	0	56	97	5	No	No	No		98	2	Yes	37%	No		No		No
3	07-10	00:50	0	68	94	5	No	No	No		98	2	Yes	37%	No		No		No
3	07-10	03:20	0	57	95	5	No	No	No		98	2	Yes	37%	No		No		No
3	07-10	05:30	0	76	97	5	No	No	No		98	2	Yes	37%	No		No		No
3	07-10	10:07	2	56	98	5	No	No	No		98	2	Yes	37%	No		No		No
3	07-10	13:00	2	62	98	5	No	No	No		98	2	Yes	37%	No		No		No
3	07-10	15:45	1	66	98	5	No	No			98	2	Yes	37%	No		No		No
3	07-10	17:00	3	58	94		No	No	No				No		No		No		No
3	07-10	17:05	3	68	93		No	No	No				No		No		No		No
3	07-10	17:15	3	60	54	0	No	No	No				No		No		No		No
3	17-10	17:17	3	52	90	5	No	No	No		98	2	Yes	37%	No		No		No
3	07-10	17:20	3	54	98		No	No	No			1	No		No		No		No
3	07-10	19:00	2	66	98		No	No	No			1	No		No		No		No
3	07-10	19:00	2	66	98		No	No	No			1	No		No		No		No
3	07-10	21:15	2	68	99		No	No	No			1	No		No		No		No
3	08-10	00:00	0	54	99		No	No	Yes	1			No		No		No		No
3	08-10	03:00		50	100		No	No	Yes	1			No		No		No		No
3	08-10	06:00		57	98		No	No	Yes	1			No		No		No		No
3	08-10	08:35	1	54	97		No	No	Yes	1			No		No		No		No
3	08:10	11:32					No	No	Yes	1			No		No		No		No
3	08-10	15:00					No	No	Yes	1		0.5	No		No		No		No
4	13-10	16:00		60	97		No	No	No				No		No		No		No
4	13-10	18:00					No	No	No				No		No		No		No
4	13-10	21:00		58	99		No	No	No				No		No		No		No
4	13-10	23:20	2	66	97		No	No	No				No		No		No		No
4	14-10	02:20	2	58	99		No	No	No				No		No		No		No
4	14-10	05:30	1	58	99		No	No	No				No		No		No		No
4	14-10	09:00		62	91		No	No	No				No		No		No		No
4	12-10	17:30	2	40	100	5	No	No	No		97.1	2	Yes	37%	No		No		No
4	12-10	21:10	2	44	99	5	No	No	No		46.1	4	Yes	37%	No		No		No
4	13-10	00:05	2	46	93	5	No	No	No		46.1	4	Yes	37%	No		No		No
4	13-10	03:00	2	42	100	5	No	No	No		46.1	4	Yes	37%	No		No		No
4	13-10	06:00	1	50	100	5	No	No	No		46.1	4	Yes	37%	No		No		No
4	13-10	08:50	1	60	94	5	No	No	No		46.1	4	Yes	37%	No		No		No
4	13-10	09:50			95	5	No	No	No		46.1	4	Yes	37%	No		No		No
4	13-10	09:55			98		No	No	No		46.1	1	No		No		No		No
4	13-10	10:10			97		No	No	No		46.1	0.5	No		No		No		No
4	12-10	16:00			100		No	No	No		91		No		No		No		No
4	12-10	16:10			100	5	Yes	No	No		97.1	4	Yes	60%	No		No		No
4	12-10	16:30			100	5	No	No	No		97.1	4	Yes	60%	No		No		No
4	12-10	16:30			100	5	No	No	No		97.1	4	Yes	60%	No		No		No
4	12-10	16:45			100	5	No	No	No		97.1	4	Yes	60%	No		No		No
4	12-10	16:50			100	5	No	No	No		97.1	4	Yes	60%	No		No		No
4	12-10	16:50			100	5	No	No	No		97.1	4	Yes	37%	Yes	13	No		No
4	12-10	16:55			100	5	No	No	No		97.1	4	Yes	37%	No		No		No
4	12-10	17:00			100	5	No	No	No		97.1	4	Yes	37%	No		No		No
4	12-10	17:10			100	5	No	No	No		97.1	2	Yes	37%	No		No		No
4	12-10	17:30	2	40	100	5	No	No	Yes	4	97.1	2	Yes	37%	No		No		No
4	12-10	21:10	2	44	99	5	No	No	Yes	4	46.1	4	Yes	37%	No		No		No
4	13-10	00:05	2	46	93	5	No	No	Yes	4	46.1	4	Yes	37%	No		No		No
4	13-10	03:00	2	42	100	5	No	No	Yes	4	46.1	4	Yes	37%	No		No		No
4	13-10	06:50	1	50	100	5	No	No	Yes	4	46.1	4	Yes	37%	No		No		No
4	13-10	08:50	1	60	94	5	No	No	Yes	4	46.1	4	Yes	37%	No		No		No
4	13-10	09:50			95	5	No	No	Yes	4	46.1	4	Yes	37%	No		No		No
4	13-10	09:55			98		No	No	Yes	4	46.1	1	No		No		No		No
4	13-10	10:10			97		No	No	Yes	4	46.1	0.5	No		No		No		No
4	12-10	16:00			100		No	No	Yes	4	91		No		No		No		No
4	12-10	16:10			100	5	Yes	No	Yes	4	97.1	4	Yes	60%	Yes	12	No		No
4	12-10	16:30			100	5	No	No	Yes	4	97.1	4	Yes	60%	No		No		No
4	12-10	16:45			100	5	No	No	Yes	4	97.1	4	Yes	60%	No		No		No
4	12-10	16:50			100	5	No	No	Yes	4	97.1	4	Yes	60%	No		No		No
4	12-10	16:50			100	5	No	No	Yes	4	97.1	4	Yes	37%	Yes	13	No		No
4	12-10	16:55			100	5	No	No	Yes	4	97.1	4	Yes	37%	No		No		No
4	12-10	17:00			100	5	No	No	Yes	4	97.1	4	Yes	37%	No		No		No
4	12-10	17:10			100	5	No	No	Yes	4	97.1	2	Yes	37%	No		No		No
5	14-10	17:40	2	60	98	5	No	No	No		96.7	3	Yes	37%	No		No		No
5	14-10	21:55	2		100	5	No	No	No		96.7	3	Yes	37%	No		No		No
5	15-10	00:00	2	52	100	5	No	No	No		96.7	3	Yes	37%	No		No		No
5	15-10	01:38	2	50	99		No	No	No				No		No		No		No
5	15-10	03:00	0	54	100		No	No	No				No		No		No		No
5	15-10	06:00	0	52	100		No	No	No				No		No		No		No
5	15-10	08:50	0	54	100		No	No	No				No		No		No		No
5	13-10	17:05	5	62	97		No	No	No		96.7	0.4	No		No		No		No
5	13-10	21:00	5	60	98	5	Yes	No	No		96.7	4	Yes	60%	No		No		No
5	13-10	23:45	3		100	5	No	No	Yes	4	96.7	4	Yes	60%	Yes	46	No		No
5	13-10	23:50	5	54	100	5	No	No	Yes	4	96.7	3	Yes	37%	Yes	46	No		No
5	14-10	02:34	2	46	100	5	No	No	Yes	4	96.7	3	Yes	37%	No		No		No
5	14-10	05:45	2	41	100	5	No	No	Yes	4	96.7	3	Yes	37%	No		No		No
5	14-10	09:00	2	48	100	5	No	No	Yes	4	96.7	3	Yes	37%	No		No		No
5	14-10	12:00	2	46	100	5	No	No	Yes	4	96.7	3	Yes	37%	No		No		No
5	14-10	15:00	2	58	98	5	No	No	Yes	4	96.7	3	Yes	37%	No		No		No
6	16-10	10:10	9	44	82		No	No	No		26	4	No		No		No		No
6	16-10	10:25	9	48	85		No	No	No				No		No		No		No
6	16-10	10:40	8	51	88		No	No	No				No		No		No		No
6	16-10	11:20	6	45	95	5	No	No	No			4	No		No		No		No
6	16-10	11:38	5	46	97	5	Yes	No	No		97.1	3	Yes	37%	No		No		No
6	16-10	11:45	5	42	95	5	No	No	No		26	4	Yes	37%	No		No		No
6	16-10	11:55	5	48	88	5	No	No	No		26	4	Yes	37%	No		No		No
6	16-10	12:06	5	54	95	5	No	No	No		26	4	Yes	37%	No		No		No
6	16-10	12:35	4	52	96	5	No	No	No		26	4	Yes	37%	No		No		No
6	16-10	12:56	4	46	96	5	No	No	No		26	4	Yes	37%	No		No		No
6	16-10	13:20	5	44	92	5	No	No	No		26	4	Yes	37%	No		No		No
6	16-10	14:06	5	54	97	5	No	No	No		26	4	Yes	37%	No		No		No
6	16-10	14:45	5	48	98	5	No	No	No		26	3.5	Yes	37%	No		No		No
6	16-10	16:00	5	62	98	5	No	No	No		26	3.5	Yes	37%	No		No		No
6	16-10	17:25	4	50	95	5	No	No	No		26	3	Yes	37%	No		No		No
6	16-10	21:35	4	58	95	5	No	No	No		26	3	Yes	37%	No		No		No
6	17-10	00:00		50	98	5	No	No	No		26	3	Yes	37%	No		No		No
6	17-10	03:00			98	5	No	No	No		26	3	Yes	37%	No		No		No
6	17-10	06:00	2	52	99	5	No	No	No		26	3	Yes	37%	No		No		No
6	17-10	08:20	2	60	94	5	No	No	No		26	3	Yes	37%	No		No		No
6	17-10	12:00	0	60	94	5	No	No	No		26	3	No		No		No		No
6	17-10	17:00	0	58	94		No	No	No				No		No		No		No
6	18-10	00:00		58	97		No	No	No				No		No		No		No
7	17-10	10:17			99		No	No	No		96.7		No		No		No		No
7	17-10	10:20			86		No	No	No		96.7		Yes	37%	No		No		No
7	17-10	10:22			92		No	No	No		96.7	3	Yes	60%	Yes	15	No		No
7	17-10	10:30	3	64	95	5	No	No	No		96.7	3	Yes	60%	No		No		No
7	17-10				98	5	No	No	No		96.7	3	Yes	37%	Yes	7	No		No
7	17-10	10:35	4	56	90	5	No	No	No		96.7	3	Yes	37%	No		No		No
7	17-10	14:24	3	63	96	5	No	No	No		96.7	5	Yes	37%	No		No		No
7	17-10	17:28	3	78	94	5	No	No	No		96.7	2.5	Yes	37%	No		No		No
7	17-10	17:40	3	78	93	5	No	No	No		96.7	2.5	Yes	37%	No		No		No
7	17-10	21:45	3	79	93	5	No	No	No			2	Yes	37%	No		No		No
7	18-10	00:00	3	70	94	5	No	No	No		96	2	Yes	37%	No		No		No
7	18-10	03:00	3	78	96	5	No	No	No		96	2	Yes	37%	No		No		No
7	18-10	06:00	3	66	93	5	No	No	No		96	2.2	Yes	37%	No		No		No
7	18-10	09:15	2	72	96	5	No	No	No		96	2	Yes	37%	No		No		No
7	18-10	10:23	2	70	82	5	No	No	No		96	2	Yes	37%	No		No		No
7	18-10	10:25	2		95	5	No	No	No		96	0.8	Yes	60%	Yes	6	No		No
7	18-10	11:40	2	61	97	5	No	No	No		96	0.4	Yes	60%	No		No		No
7	18-10	15:00	1	50	95	5	No	No	No		96	0.3	Yes	60%	No		No		No
7	18-10	18:00	2	60	97	5	No	No	No		96	3	Yes	60%	No		No		No
7	19-10	01:50	4	70	91	5	No	No	No		96	4	Yes	60%	No		No		No
7	19-10	06:15	3		93	5	No	No	No		96	4	Yes	60%	No		No		No
7	19-10	08:00	3	72	92	5	No	No	No		96	4	Yes	60%	No		No		No
7	19-10	12:15	3	70	94	5	No	No	No		96	4	Yes	60%	No		No		No
7	19-10	15:45	3	66	94	5	No	No	No		96	4	Yes	60%	No		No		No
7	19-10	18:00	3		95	5	No	No	No				Yes	60%	No		No		No
7	19-10	21:00	3	69	96	5	No	No	No		96	4	Yes	60%	No		No		No
7	19-10	23:35	3	64	97	5	No	No	No		96	4	Yes	60%	No		No		No
7	20-10	03:40	2	81	96	5	No	No	No		94.7	4	Yes	60%	No		No		No
7	20-10	05:40	2	45	100	5	No	No	No		94.7	4	Yes	60%	No		No		No
7	20-10	06:05	2	62	99	5	No	No	No		94.7	4	Yes	60%	No		No		No
7	20-10	06:10	2	58	80	5	No	No			94.7	4	Yes	37%	Yes	10	No		No
7	20-10	06:13	3		65	5	No	No	No		94.7	4	Yes	37%	No		No		No
7	20-10	06:15	3	61	95	5	No	No	No		94.7	4	Yes	37%	Yes	12	No		No
7	20-10	07:28	3		99	5	No	No	No		94.7	4	Yes	37%	No		No		No
7	20-10	07:35	3		100	5	No	No	Yes	5	94.7	4	No		No		No		No
7	20-10	07:40	3		81	5	No	No	Yes	5			No		No		No		No
7	20-10	07:45	3		95	5	No	No	Yes	4	82	1	No		No		No		No
7	20-10	08:00	3		96	5	No	No	Yes	4	82	1	No		No		No		No
7	20-10	09:15	3	48	97	5	No	No	Yes	4	82	1	No		No		No		No
7	20-10	11:50	3	49	97	5	No	No	Yes	4	82	0.5	No		No		No		No
7	20-10	18:34		49	98	5	No	No	Yes	4	82	0.5	No		No		No		No
7	20-10	18:50	3	50	97	5	No	No	Yes	4	82	0.5	No		No		No		No
7	20-10	21:00	3	50	97	5	No	No	Yes	4	82	0.5	No		No		No		No
7	20-10	00:00	2	59	98	5	No	No	Yes	4	82	0.5	No		No		No		No
7	21-10	03:00	0	54	99	5	No	No	Yes	4	82	0.5	No		No		No		No
7	21-10	06:00	1	54	99	5	No	No	Yes	4	82	0.5	No		No		No		No
7	21-10	10:20	1	40	99	5	No	No	Yes	4	82	0.5	No		No		No		No
7	21-10	12:00	0	68	94	5	No	No	Yes	4	82	0.5	No		No		No		No
7	21-10	15:00	0	60	97	5	No	No	Yes	4	82	0.5	No		No		No		No
7	21-10	17:55	0	54	96	5	No	No	Yes	4	82	0.5	No		No		No		No
7	21-10	20:35	0	60	96	5	No	No	Yes	4	82	0.5	No		No		No		No
7	22-10	00:00	3	54	98	5	No	No	Yes	4	82	0.5	No		No		No		No
7	22-10	08:40	3	42	100	5	No	No	Yes	4	82	0.5	No		No		No		No
7	22-10	10:50					No	No	No		82		No		No		No		No
7	22-10	11:35	2	47	100		No	No	No		82	0.5	No		No		No		No
7	22-10	16:00	4	64	97		No	No	No		82	1	No		No		No		No
7	22-10	17:40	3	58	99		No	No	Yes	3	82	1	No		No		No		No
7	22-10	21:00	2	62	98		No	No	Yes	4	82	1	No		No		No		No
7	23-10	00:00	0	56	97		No	No	Yes	4	82	1	No		No		No		No
7	23-10	03:00	0	50	98		No	No	Yes	4	83	1	No		No		No		No
7	23-10	06:00	3	48	97		No	No	Yes	4	83	1	No		No		No		No
7	23-10	08:35	3	62	98		No	No	Yes	4	83	1	No		No		No		No
7	23-10	12:00	3	56	97		No	No	Yes	4	83	0.5	No		No		No		No
7	23-10	15:20	3	61	98	6	No	No	Yes	4	82	0.5	No		No		No		No
7	23-10	18:00	3	59	96	6	No	No	Yes	4	82	0.5	No		No		No		No
7	23-10	21:00	3	62	96	6	No	No	Yes	4	82	0.5	No		No		No		No
7	23-10	23:15	3	58	97	6	No	No	Yes	4	82	0.5	No		No		No		No
7	24-10	06:30	3	52	97	6	No	No	Yes	4	82	0.5	No		No		No		No
7	24-10	08:50	2	56	97	6	No	No	Yes	4	82	0.5	No		No		No		No
7	24-10	11:45	2	62	97	6	No	No	Yes	4	82	0.5	No		No		No		No
7	24-10	18:00	2	58	97	6	No	No	Yes	4	82	0.5	No		No		No		No
7	25-10	00:00	4	56	94		No		Yes	4	82	0.5	No		No		No		No
7	25-10	03:00	5	58	92	5	No	No	Yes	4	82	0.5	No		No		No		No
7	25-10	06:00	5	60	90	5	No	No	Yes	4	82	0.5	No		No		No		No
7	25-10	09:00	3	54	92	5	No	No	Yes	4	82	0.5	No		No		No		No
7	25-10	11:00	3	64	96	5	No	No	Yes	4	82	0.5	No		No		No		No
7	25-10	15:40	3	80	92	6	No	No	Yes	4	82	0.5	No		No		No		No
7	25-10	17:08		72	96	6	No	No	Yes	4	82	0.5	No		No		No		No
7	25-10	21:03		82	95	5	No	No	Yes	4	82	0.5	No		No		No		No
7	25-10	23:45	2	50	96	5	No	No	Yes	4	82	0.5	No		No		No		No
7	26-10	02:00	3	54	95	5	No	No	Yes	4	82	0.5	No		No		No		No
7	26-10	06:00	2	54	97	5	No	No	Yes	4	82	0.5	No		No		No		No
7	26-10	08:35	2	66	93	5	No	No	Yes	4	82	0.5	No		No		No		No
7	26-10	01:05	2	68	96	5	No	No	Yes	4	82	0.5	No		No		No		No
7	26-10	15:22	2	56	90	5	No	No	Yes	4	82	0.5	No		No		No		No
7	26-10	18:15	2	62	91	5	No	No	Yes	4	82	0.5	No		No		No		No
7	26-10	21:50	2	67	90	5	No	No	Yes	4	82	0.5	No		No		No		No
7	26-10	23:35	3	58	90	5	No	No	Yes	4	82	5	No		No		No		No
7	27-10	02:15	3	65	96	5	No	No	Yes	4	82	5	No		No		No		No
7	27-10	06:00	3	50	96	3	No	No	Yes	4	82	0.5	No		No		No		No
7	27-10	09:00	4	54	95	5	No	No	Yes	5	82	5	No		No		No		No
7	27-10	12:00	3	52	97	5	No	No	Yes	5	82	5	No		No		No		No
7	27-10	16:05	3	68	97	5	No	No	Yes	5	82	1.5	No		No		No		No
7	27-10	18:00	3	58	97	5	No	No	Yes	5	82	1.5	No		No		No		No
7	27-10	20:45	3	52	97	5	No	No	Yes	5	82	1.5	No		No		No		No
7	28-10	00:00	3	52	98	5	No	No	Yes	5	82	1.5	No		No		No		No
7	28-10	03:00	3	62	96	5	No	No	Yes	5	82	1.5	No		No		No		No
7	28-10	06:00	3	58	98	5	No	No	Yes	5	82	1.5	No		No		No		No
7	28-10	15:29		65	91	5	No	No	Yes	5	82	1	No		No		No		No
7	28-10	17:27		60	96	5	No	No	Yes	5	82	1	No		No		No		No
7	28-10	21:25	3	58	97	5	No	No	Yes	5	82	1	No		No		No		No
7	28-10	23:30	2	56	96	5	No	No	Yes	5	82	3	No		No		No		No
7	29-10	03:00	2	57	94	5	No	No	Yes	5	82	3	No		No		No		No
7	29-10	06:00	2	60	99	5	No	No	Yes	5	82	3	No		No		No		No
7	29-10	09:00	3		99	5	No	No	Yes	5	82	3	No		No		No		No
7	29-10	12:00	3	60	93	5	No	No	Yes	5	82	3	No		No		No		No
7	29-10	15:40	3	62	86	5	No	No	Yes	5	82	3	No		No		No		No
7	29-10	17:20	3	63	98	3	No	No	Yes	5	82	3	No		No		No		No
7	29-10	11:20	2	51	95	5	No	No	Yes	5	82	0.5	No		No		No		No
7	30-10	09:00	2	49	95	5	No	No	Yes	5	82	0.5	No		No		No		No
7	30-10	06:00	2	50	93	5	No	No	Yes	5	82	0.5	No		No		No		No
7	30-10	09:00	3	56	95	5	No	No	Yes	5	82	0.5	No		No		No		No
7	30:10	11:20	3		75	5	No	No	Yes	5	82	0.5	No		No		No		No
7	30-10	12:00	2	65	96	5	No	No	Yes	5	82	0.5	No		No		No		No
7	30:10	03:55	2	68	98	5	No	No	Yes	5	82	0.5	No		No		No		No
7	30-10	18:00	2	70	97	5	No	No	Yes	5	82	0.5	No		No		No		No
7	30-10	23:50	2	62	91	5	No	No	Yes	5	82	0.5	No		No		No		No
7	31-10	05:00	2	66	95	5	No	No	Yes	5	82	0.5	No		No		No		No
7	31-10	06:00	2	64	91	5	No	No	Yes	5	82	0.5	No		No		No		No
7	31-10	08:40	2	68	88	5	No	No	Yes	5	82	0.5	No		No		No		No
7	31-10	12:00	2	64	92	5	No	No	Yes	3	82	2.2	No		No		No		No
7	31-10	15:00	2	60	91	5	No	No	Yes	3	82	2	No		No		No		No
7	31-10	18:15	2	58	95	5	No	No	Yes	3	82	2	No		No		No		No
7	31-10	19:00	2	54	98	5	No	No	Yes	3	82	2	No		No		No		No
7	31-10	21:00	2	68	95	5	No	No	Yes	3	82	2	No		No		No		No
7	01-11	00:00	2	68	98	5	No	No	Yes	3	82	2	No		No		No		No
7	01-11	03:15	2	66	93	5	No	No	Yes	3	82	2	No		No		No		No
7	01-11	09:00	2	74	99	5	No	No	Yes	3	82	2	No		No		No		No
7	01-11	12:00			98	5	No	No	Yes	3	82	2	No		No		No		No
7	01-11	14:20	2	68	96	5	No	No	Yes	3	82	2	No		No		No		No
7	01-11	17:30	2	60	97	5	No	No	Yes	3	82	2	No		No				No
7	01-11	21:00	1	68	96	5	No	No	Yes	3	82	2	No		No		No		No
7	01-11	23:15	2	85	97	5	No	No	Yes	3	82	2	No		No		No		No
7	02-11	06:00	2		97	0	No	No	Yes	3	82	2	No		No		No		No
7	02-11	08:50	2	50	100	5	No	No	Yes	3	82	2	No		No		No		No
7	02-11	12:00	2	58	100	5	No	No	Yes	3	82	2	No		No		No		No
7	02-11	15:00		55	97	5	No	No	Yes	3	82	2	No		No		No		No
7	02-11	17:25		49	99	5	No	No	Yes	3	82	2	No		No		No		No
7	02-11	20:50	2	54	100	5	No	No	Yes	3	82	2	No		No		No		No
7	03-11	00:00	0	52	100	5	No	No	Yes	3	82	2	No		No		No		No
7	03-11	06:15	0	48	96	5	No	No	Yes	3	82	2	No		No		No		No
7	03-11	08:45	1	56	100	5	No	No	Yes	3	82	2	No		No		No		No
7	03-11	12:08	1	60	100		No	No	No		82		No		No		No		No
8	22-10	11:45	3	71	100	5	No	No	No			5	No		No		No		No
8	22-10	14:23	3	62	97	5	Yes	No	No		94.8	2	Yes	37%	No		No		No
8	22-10	16:30	4		93	5	No	No	No		36.2	5	Yes	37%	Yes	16	No		No
8	22-10	18:00	4	51	95	5	No	No	No		36.2	5	Yes	37%	No		No		No
8	22-10	20:30	3	56	95	5	No	No	No		36.2	5	Yes	37%	No		No		No
8	22-10	23:30	3	47	92	5	No	No	No		36.2	6	Yes	37%	No		No		No
8	23-10	03:58	3	53	88	5	No	No	No		36.2	6	Yes	37%	No		No		No
8	23-10	05:30	3	59	99	5	No	No	No		36.2		Yes	37%	No		No		Yes
8	23-10	08:30	3	60	93	5	No	No	No		36.2	5	Yes	37%	No		No		No
8	23-10	11:35	2	61	96	5	No	No	No		36.2	5	Yes	37%	No		No		No
8	23-10	12:35	2		87	5	No	No	No		36.2	5	Yes	37%	No		No		No
8	23-10	01:06	2	56	98	5	No	No	No			5	Yes	37%	Yes	6	No		No
8	23-10	15:35	3	67	98	5	No	No	No		94.7	2	Yes	37%	No		No		No
8	23-10	15:55	3	62	96	5	No	No	No		94.7	2	Yes	37%	No		No		No
8	23-10	18:00	2	66	97	5	No	No	No		94.7	2	Yes	37%	No		No		No
8	23-10	21:00	3	62	92	5	No	No	No		94.7	2	Yes	37%	No		No		No
8	23-10	00:00	3	68	97	5	No	No	No		94.7	2	Yes	37%	No		No		No
8	24-10	01:03	3		99	5	No	No	No		94.7	2	Yes	37%	No		No		No
8	24-10	01:08	3	62	96		No	No	No				No		No		No		No
8	24-10	01:15	2	64	80		No	No	No				No		No		No		No
8	24-10	01:30	2		98		No	No	No		97.4		No		No		No		No
8	24-10	01:33	2		94		No	No	No		36.2	0.5	No		No		No		No
8	24-10	01:42	2		92		No	No			36.2	0.5	No		No		No		No
8	24-10	06:00	3	60	97		No	No	No		78.3	1	No		No		No		No
8	24-10	07:35	2	46	100		No	No	No		78.3	0.5	No		No		No		No
8	24-10	08:03	2	42	100		No	No	No		78.3	1	No		No		No		No
8	24-10	09:40	2	56	99		No	No	No		78.3		No		No		No		No
8	24-10	10:20	2	44	96		No	No	No				No		No		No		No
8	24-10	12:01	1	57	95		No	No	No				No		No		No		No
8	24-10	18:06	1	58	96		No	No	No				No		No		No		No
8	24-10	23:30		48	95		No	No	No				No		No		No		No
8	25-10	06:10		52	91		No	No	No				No		No		No		No
8	25-10	08:46	3	48	97		No	No	No				No		No		No		No
8	25-10	16:11	2	55	97		No	No	No				No		No		No		No
8	25-10	18:05	1	54	95		No	No	No				No		No		No		No
8	25-10	21:20	1	56	94		No	No	No				No		No		No		No
9	31-10	21:00	2	54	98	5	No	No	No		94.9	5	No		No		No		No
9	31-10	23:00	2	48	94	5	No	No	No		94.9	5	No		No		No		No
9	31-10	15:25	2	42	62	5	No	No	No		94.9	5	No		No		No		No
9	31-10	15:40	2	46	56	5	No	No	No		94.9	5	No		No		No		No
9	30-10	13:35	4	58	9	5	No	No	No		94.9	5	No		No		No		No
9	30-10	15:15	4	46	93	5	No	No	No		94.9	5	No		No		No		No
9	30-10	17:15	4	48	24	5	No	No	No		94.9	5	No		No		No		No
9	30-10	17:20	4	52	94	5	No	No	No		94.9	5	No		No		No		No
9	30-10	18:00	4	40	98	5	No	No	No				No		No		No		No
9	30-10	20:35	4			5	No	No	No				No		No		No		No
9	31-10	00:00	3	20	93	5	No	No	No		94.7	5	No		No		No		No
9	31-10	02:20	3	26	97	5	No	No	No		94.7	5	No		No		No		No
9	31-10	18:35			92	5	No	No	No		94.7	5	No		No		No		No
9	30-10	18:30	6	62	96	5	No	No	No				No		No		No		No
9	30-10	20:30	4	60	98	5	No	No	No		94.9	5	No		No		No		No
9	30-10	21:30	3	54	61	5	No	No	No		94.9	5	No		No		No		No
9	30-10	22:15	3	58	28	5	No	No	No		94.7	5	No		No		No		No
9	30-10	22:30	3		11	5	No	No	No		94.9	5	No		No		No		No
9	30-10	22:50	3		51	5	No	No	No		94.9	5	No		No		No		No
9	30-10	23:00	3		97	5	No	No	No		94.9	5	No		No		No		No
9	30-10	23:40	4	53	98	5	No	No	No		94.9	5	No		No		No		No
9	30-10	23:37	4	56	40	5	No	No	No		94.9	5	No		No		No		No
9	29-10	23:30	6	58	96	5	No	No	No				Yes	37%	No		No
9	29-10	23:50	6	49	50	5	No	No	No				Yes	37%	No		No		No
9	29-10	23:52	6	52	70	5	No	No	No				Yes	60%	Yes	3	No		No
9	29-10	23:55	6	62	97	5	No	No	No				Yes	60%	No		No		No
9	30-10	00:20	6	58	95	5	No	No	No				Yes	60%	No		No		No
9	30-10	14:15	6		30	5	No	No	No				Yes	60%	No		No		No
9	30-10	14:30	6	62	98	5	No	No	No				No		No		No		No
9	30-10	16:00			23	5	No	No	No				No		No		No		No
9	30-10	05:30	6	58	98		No	No	No				No		No		No		No
9	28-10	18:00	4		95	5	No	No	No		94.7	3	Yes	37%	No		No		No
9	28-10	21:00	4	58	93	5	No	No	No		94.7	3	Yes	37%	No		No		No
9	28-10	23:40	4	52	94	5	No	No	No		94.7	3	Yes	37%	No		No		No
9	29-10	15:00	4	58	93	5	No	No	No		94.7	3	Yes	37%	No		No		No
9	29-10	18:00	4	60	98	5	No	No	No		94.7	3	Yes	37%	No		No		No
9	29-10	21:40	4	61	92	5	No	No	No		94.7	3	Yes	37%	No		No		No
9	29-10	23:35	5	49	95	5	No	No	No		94.9	3	Yes	37%	No		No		No
9	27-10	20:40	3	64	98	5	No	No	No		78.3	3	Yes	37%	No		No		No
9	27-10	14:15	3	62	98	5	No	No	No		78.3	3	Yes	37%	No		No		No
9	27-10	19:00	3	60	96	6	No	No	No		78.3	3	Yes	37%	No		No		No
9	27-10	21:00	3	62	98	6	No	No	No		78.3	3	Yes	37%	No		No		No
9	27-10	23:00	3	66	97	5	No	No	No		78.3	3.5	Yes	37%	No		No		No
9	28-10	03:00	4	64	92	5	No	No	No		78.3	3.5	Yes	37%	No		No		No
9	28-10	18:00	3	58	98	5	No	No	No		78.3	3.5	Yes	37%	No		No		No
9	28-10	15:00	4	69	92	5	No	No	No		94.7	3	Yes	37%	No		No		No
9	26-10	19:00	6		100	5	No	No	No		95.8	5	No		No		No		No
9	26-10	19:29	6		97	5	No	No	No		95.8	5	No		No		No		No
9	26-10	19:45	6	48	94	5	Yes	No	No		95.9	4	No		No		No		No
9	26-10	20:10	6	52	94	5	No	No	No		95.9	4	No		No		No		No
9	26-10	21:10	5	64	97	5	No	No	No		95.9	4	No		No		No		No
9	26-10	21:30	5		97	5	No	No	No		95.9	4	Yes	60%	No		No		No
9	26-10	21:35	5		96	5	No	No	No		95.9	4	Yes	60%	No		No		No
9	26-10	23:00	3	58	98	5	No	No	No		78.3	3	Yes	37%	No		No		No
9	27-10	15:00	3	56	100	5	No	No	No		78.3	3	Yes	37%	No		No		No
10	29-10	11:50	8		100	5	Yes	No	No		95.9	3	No		No		No		No
10	29-10	11:55	8		100	5	No	No	No		95.9	3	No		No		No		No
10	29-10	12:00	8		98	5	No	No	No		95.9	3	Yes	60%	Yes	12	No		No
10	29-10	12:05			99	5	No	No	No		95.9	3	Yes	60%	No		No		No
10	29-10	12:15	5		62	5	No	No	No		95.9	3	Yes	60%	No		No		No
10	29-10	12:25			93	5	No	No	No		95.9	3	Yes	60%	No		No		No
10	29-10	12:40			99	5	No	No	No		95.9	3	Yes	60%	No		No		No
10	29-10	12:45			97	5	No	No			95.9	3	Yes	37%	Yes	12	No		No
10	29-10	12:50			98	5	No	No	No		95.9	3	Yes	37%	No		No		No
10	29-10	13:25	4	56	100	5	No	No	No		95.4	3	Yes	37%	No		No		No
10	29-10	16:15	2	46	99	5	No	No	No		95.4	3	Yes	37%	No		No		No
10	29-10	23:30	2	52	100	5	No	No	No		95.9	3	Yes	37%	No		No		No
10	29-10	23:50	2	60	100		No	No	No				No		No		No		No
10	30-10	00:15	2	58	100		No	No	No				No		No		No		No
10	30-10	00:35	1	58	100		No	No	No				No		No		No		No
10	30-10	03:00	1	50	100		No	No	No				No		No		No		No
10	30-10	05:30	1	58	100		No	No	No				No		No		No
10	30-10	08:40	1	64	100		No	No	No		95.4	1	No		No		No		No
10	30-10	11:45	1	81	100		No	No	No		95.4	1	No		No		No		No
10	31-10	00:00	2	48	99		No	No	No		95.4	0.5	No		No		No		No
10	31-10	03:00	1	60	99		No	No	No		95.4	0.5	No		No		No		No
10	31-10	06:20	3	62	100		No	No	No		95.4	0.5	No		No		No		No
10	31-10	09:15	3	58			No	No	No				No		No		No		No
10	31-10	11:50	3	58			No	No	No				No		No		No		No
11	29-10	15:10			98	5	Yes	No	No		96.1	4	No		No		No		No
11	29-10	15:15			98	5	No	No	No		96.1	4	No		No		No		No
11	29-10	15:20			96	5	No	No	No		96.1	4	Yes	60%	No		No		No
11	29-10	15:25			95	5	No	No	No		96.1	4	Yes	60%	No		No		No
11	29-10	16:45			95		No	No	No		96.1	4	Yes	37%	No		No		No
11	29-10	17:00	4	78	95	5	No	No	No		96.1	4	Yes	60%	No		No		No
11	29-10	22:10	4	50	98	5	No	No	No		96.1	4	Yes	60%	No		No		No
11	29-10	22:15			98	5	No	No	No		96.1	4	Yes	60%	No		No		No
11	29-10	22:20			98	5	No	No	No		96.1	4	Yes	37%	Yes	23	No		No
11	29-10	23:00			94		No	No	No				Yes	37%	No		No		No
11	29-10	23:05	4	54	94	6	No	No	No		96.1	4	Yes	37%	No		No		No
11	30-10	03:00	4	58	96	6	No	No	No				Yes	37%	No		No		No
11	30-10	05:10	4	56	97	6	No	No	No				Yes	37%	No		No		No
11	30-10	09:00	3	50	98	5	No	No			96.1	4	Yes	37%	No		No		No
11	30-10	11:00	2	54	97		No	No			41.6	0.5	No		No		No		No
11	30-10	11:20	2	66	93		No	No	No		41.6	0.5	No		No		No		No
11	30-10	18:00	2	62	95		No	No	No				No		No		No		No
11	30-10	23:40	1	52	99		No	No	No		41.6		No		No		No		No
11	31-10	03:00	1	50	100		No	No	No		41.6	0.5	No		No		No		No
11	31-10	09:00	0	52	92		No	No	No				No		No		No		No
11	31-10	12:00		54	85		No	No	No				No		No		No		No
12	30-10	10:50	4	62	99	5	No	No	No		44	6	No		No		No		No
12	30-10	11:30	3	70	98	5	No	No	No		44	6	No		No		No		No
12	30-10	11:50	3	68	98	5	Yes	No	No		96.1	5	Yes	37%	No		No		No
12	30-10	11:55	3	64	98	5	No	No	No		96.1	3.1	Yes	37%	No		No		No
12	30-10	12:00	3	62	100	5	No	No	No		96.1	3	Yes	37%	No		No		No
12	30-10	12:05	3	62	99	6	No	No	No		96.1	3	Yes	37%	No		No		No
12	30-10	12:25	3	99	100	5	No	No	No		96.1	3	Yes	37%	No		No		No
12	30-10	13:00	3	60	100	5	No	No	No		96.1	3.1	Yes	37%	No		No		No
12	30-10	14:25	3	56	100	5	No	No	No		96.1	3.1	Yes	37%	No		No		No
12	30-10	16:05	3		98	5	No	No	No		96.1	5	Yes	37%	No		No		No
12	30-10	23:40	2	60	100	5	No	No	No		96.1	3.1	Yes	37%	No		No		No
12	31-10	04:00	2	50	99	5	No	No			96.1	1	Yes	37%	No		No		No
12	31-10	06:00	2	54	100	5	No	No	No		96.1	1	Yes	37%	No		No		No
12	31-10	09:00	2	56	100		No	No	No		96.1		No		No		No		No
12	31-10	11:50	2	58	91		No	No	No				No		No		No		No
12	31-10	12:00	2	52	95		No	No	No				No		No		No		No
13	31-10	11:00	6	52	97	5	No	No	No		44	5	No		No		No		No
13	31-10	13:05	5	60	96	5	No	No	No		44	5	No		No		No		No
13	31-10	13:20	5	62	100	5	Yes	No	No		44	6	Yes	60%	No		No		No
13	31-10	13:28	5	64	100	5	No	No	No		95.4	3	Yes	60%	No		No		No
13	31-10	13:52	4	58	100	5	No	No	No		95.4	3	Yes	60%	No		No		No
13	31-10	14:02			99	5	No	No	No		95.4	3	Yes	37%	Yes	34	No		No
13	31-10	14:10			92	5	No	No	No		41.6	5	No		Yes	42	No		No
13	31-10	14:19			97	5	No	No	No		41.6	5	No		No		No		No
13	31-10	14:22			99	5	No	No	No		44	5	No		No		No		No
13	31-10	14:26			96	5	No	No	No		44	5	Yes	37%	Yes	20	No		No
13	31-10	14:34			95	5	No	No	No		44	5	Yes	37%	No		No		No
13	31-10	16:25	3	67	98	5	No	No	No		44	5	Yes	37%	No		No		No
13	31-10	18:20	3	60	92	5	No	No	No		44	5	Yes	37%	No		No		No
13	31-10	19:00	3	60	99	5	No	No	No		44	5	Yes	37%	No		No		No
13	31-10	21:00	3	58	99	5	No	No	No		44	5	Yes	37%	No		No		No
13	01-10	00:00	3	60	98	5	No	No	No		44	5	Yes	37%	No		No		No
13	01-11	03:00	3	58	100	5	No	No	No		44	5	Yes	37%	No		No		No
13	01-11	06:00	3	64	99	5	No	No	No		44	5	Yes	37%	No		No		No
13	01-11	09:00	1	59	99	5	No	No	No		44	5	Yes	37%	No		No		No
13	01-11	11:14	1	61	100	5	No	No	No		44	5	Yes	37%	No		No		No
13	01-11	18:00	1	68	100	5	No	No	No		44	5	Yes	37%	No		No		No
13	01-11	21:00	1	58	100	5	No	No	No		44	5	Yes	37%	No		No		No
13	01-11	23:21		64	99	5	No	No	No		44	5	Yes	37%	No		No		No
13	02-11	01:00			45		No	No	No		44	5	Yes	37%	No		No		No
13	02-11	12:00		60	100	5	No	No	No		44	5	Yes	37%	No		No		No
13	02-11	06:00	2	60	100	4	No	No	No		44	4	Yes	37%	No		No		No
13	02-11	09:15	2		94	4	No	No	No		44	4	Yes	37%	No		No		No
13	02-11	12:00	2	64	97	4	No	No	No		44	4	Yes	37%	No		No		No
13	02-11	15:05	2		100	5	No	No	No		44	4	Yes	37%	No		No		No
13	02-11	17:10	2	60	99	5	No	No	No		44	4	Yes	37%	No		No		No
13	02-11	20:25	2	64	100	5	No	No	No		44	4	Yes	37%	No		No		No
13	03-11	00:15	3	68	100	5	No	No	No		44	4	Yes	37%	No		No		No
13	03-11	06:10	3	58	100	5	No	No	No		44	4	Yes	37%	No		No		No
13	08:45	08:45	3	76	100	5	No	No	No		96.1	4	Yes	37%	No		No		No
13	03-11	10:50	3	61	99	5	No	No	No		96.1	4	Yes	37%	No		No		No
13	03-11	11:50	3	70	100	5	No	No	No		96.1	4	Yes	37%	No		No		No
13	03-11	15:56	3	62	100	6	No	No	No		96.1	2	Yes	37%	No		No		No
13	03-11	17:05	3	48	100	6	No	No	No		96.1	2	Yes	37%	No		No		No
13	03-11	23:30	3	64	100	6	No	No			96.1	2	Yes	37%	No		No		No
13	04-11	03:00	3	54	98	6	No	No	No		96.1	2	Yes	37%	No		No		No
13	04-11	05:45	2	68	99	6	No	No	No		96.1	2	Yes	37%	No		No		No
13	04-11	09:08	3	69	100	6	No	No	No		96.1	3	Yes	37%	No		No		No
13	04-11	12:45	1	62	99	6	No	No	No		96.1	3	Yes	37%	No		No		No
13	04-11	13:40	1	48	96		No	No	No				No		No		No		No
13	04-11	13:55	1		98		No	No	No				No		No		No		No
13	04-11	14:15	1	58	99		No	No	No				No		No		No		No
13	04-11	14:30	1	56	96		No	No	No				No		No		No		No
13	04-11	14:45	3	52	97		No	No	No				No		No		No		No
13	04-11	18:30	3	56	97		No	No	No				No		No		No		No
13	04-11	21:00	2	54	98		No	No	No			3	Yes	37%	No		No		No
13	05-11	00:00	4	60	100	5	No	No	No		96.1	3	Yes	37%	No		No		No
13	05-11	03:00	4		46	5	No	No	No		96.1	3	Yes	37%	No		No		No
13	05-11	04:30	4	58	20	5	No	No	No		96.1	3	Yes	37%	No		No		No
13	05-11	05:03	3	50	94	5	No	No	No		96.1	3	Yes	37%	No		No		No
13	05-11	06:30	3		60	5	No	No	No		96.1	3	Yes	37%	No		No		No
13	05-11	05:36	3		32	5	No	No	No		96.1	3	Yes	37%	No		No		No
13	05-11	05:44	3		15	5	No	No	No		96.1	3	Yes	37%	No		No		No
13	05-11	05:55	3		9	5	No	No	No		96.1	3	Yes	37%	No		No		No
14	05-12	00:00	1	44	93		No	No	No				No		No		No		No
14	05-12	15:00	1	48	95		No	No	No				No		No		No		No
14	05-12	18:00	1	50	100		No	No	No				No		No		No		No
14	03-12	18:00	3	52	94	5	No	No	Yes	6	97.2	2	No		No		No		No
14	03-12	21:00	3	45	96	5	No	No	Yes	6	97.2	2	No		No		No		No
14	03-12	14:43	4	59	98	5	No	No	Yes	6	97.2	2	No		No		No		No
14	04-12	05:32	3	48	94	5	No	No	Yes	6	97.2	2	No		No		No		No
14	04-12	20:55	1	52	99	5	No	No	Yes	6	97.2	2	No		No		No		No
14	04-12	12:00	1	50	96		No	No	No				No		No		No		No
14	04-12	15:40	1	58	93		No	No	No				No		No		No		No
14	04-12	17:45	1	60	95		No	No	No				No		No		No		No
14	04-12	20:45	2	65	94		No	No	No				No		No		No		No
14	02-12	15:30	3	52	93	5	No	No	Yes	5	50.4	2	No		No		No		No
14	02-12	18:30	2	58	97	5	No	No	Yes	5	50.4	2	No		No		No		No
14	02-12	20:20	2	56	95	5	No	No	Yes	5	50.4	2	No		No		No		No
14	03-12	00:00	2	56	98	5	No	No	Yes	5			No		No		No		No
14	03-12	15:00	2	48	95	5	No	No	Yes	5			No		No		No		No
14	03-12	18:00	2	58	99	5	No	No	Yes	5			No		No		No		No
14	03-12	21:00	3	56	93	5	No	No	Yes	5			No		No		No		No
14	03-12	12:00	3	55	95	5	No	No	Yes	5			No		No		No		No
14	03-12	14:30	3	58	93	5	No	No	Yes	5			No		No		No		No

## Sheet: HW usability form
hwnum	hwdat	hw1	hw2	hw3	hw4	hw5	hw6	hw7	hw8	hw9	hw10	healthcare_worker_us_v_0
5	2021-10-16	Strongly agree	Strongly disagree	Strongly disagree	Strongly agree	Strongly agree	Strongly disagree	Strongly agree	Strongly disagree	Strongly agree	10 Very satisfied	Complete
5	2021-10-17	Strongly agree	Strongly disagree	Disagree	Strongly agree	Agree	Strongly agree	Strongly disagree	Strongly agree	Strongly agree	10 Very satisfied	Complete
7	2021-10-26	Agree	Strongly agree	Strongly agree	Agree	Disagree	Disagree	Disagree	Disagree	Strongly disagree	8	Complete
7	2021-11-26	Agree	Agree	Disagree	Strongly agree	Disagree	Strongly disagree	Agree	Strongly agree	Strongly agree	9	Complete
8	2021-10-24	Agree	Strongly disagree	Strongly disagree	Agree	Neither agree nor disagree	Disagree	Strongly disagree	Neither agree nor disagree	Agree	6	Complete
8	2021-10-22	Agree	Disagree	Strongly agree	Agree	Strongly agree	Strongly disagree	Strongly disagree	Strongly agree	Strongly agree	8	Complete
16	2021-10-17	Agree	Neither agree nor disagree	Disagree	Agree	Agree	Disagree	Agree	Agree	Agree	5 Neither unsatisfied or satisfied	Complete
21	2021-10-13	Strongly agree	Strongly disagree	Disagree	Strongly agree	Strongly agree	Strongly disagree	Agree	Agree	Strongly agree	10 Very satisfied	Complete
21	2021-10-31	Agree	Disagree	Disagree	Agree	Disagree	Disagree	Agree	Strongly agree	Agree	10 Very satisfied	Complete
23	2021-10-12	Agree	Agree	Disagree	Agree	Agree	Disagree	Agree	Agree	Strongly agree	9	Complete
24	2021-10-29	Agree	Disagree	Disagree	Agree	Neither agree nor disagree	Disagree	Disagree	Agree	Strongly agree	7	Complete
24	2021-10-29	Agree	Disagree	Disagree	Strongly agree	Neither agree nor disagree	Disagree	Strongly disagree	Agree	Strongly agree	6	Complete
25	2021-10-06	Agree	Disagree	Disagree	Agree	Agree	Disagree	Neither agree nor disagree	Agree	Agree	9	Complete
26	2021-10-30	Agree	Disagree	Strongly disagree	Strongly agree	Agree	Disagree	Agree	Agree	Strongly agree		Incomplete

## Sheet: HW observation
study_id	hwo2	hwo3	hwo4	hwo5	hwo6	hwo7	hwo7oth	hwo8	hwoc1	hwoc2	hwoc3	hwoc4	hwoc5	hwoc6	hwoc7	hwoc8	hwoc9	hwoc10	hwoc11	hwoc12	hwo9___1	hwo9___2	hwo9___3	hwo9___4	hwo9___5	hwo9___6	hwo9____999	hwo9oth	healthcare_worker_ob_v_0
1	2021-10-04	8	2021-10-04	11:45	7	Blue		2.3	Yes	Yes	Yes	No	Yes	Yes	Yes	Yes	Yes	Yes	Yes	Yes	Unchecked	Unchecked	Unchecked	Unchecked	Unchecked	Unchecked	Unchecked		Complete
2	2021-10-06	16	2021-10-06	06:20	20	Blue		2.1	Yes	Yes	Yes	Yes	Yes	Yes	Yes	Yes	Yes	Yes	Yes	Yes	Checked	Unchecked	Unchecked	Unchecked	Unchecked	Unchecked	Unchecked		Complete
3	2021-10-06	25	2021-10-06	17:30	16	Blue		2	Yes	Yes	Yes	Yes	Yes	Yes	Yes	Yes	Yes	Yes	Yes	Yes	Checked	Unchecked	Unchecked	Unchecked	Unchecked	Unchecked	Unchecked		Complete
4	2021-09-21	23	2021-10-12	16:10	16	Blue		1.9	Yes	Yes	Yes	Yes	No	Yes	Yes	Yes	Yes	Yes	Yes	Yes	Checked	Unchecked	Checked	Unchecked	Unchecked	Unchecked	Unchecked		Complete
5	2021-10-13	21	2021-10-13	22:45	20	Blue		1.8	Yes	Yes	Yes	Yes	Yes	Yes	Yes	Yes	Yes	Yes	Yes	Yes	Unchecked	Unchecked	Checked	Checked	Unchecked	Unchecked	Unchecked		Complete
6	2021-10-16	5	2021-10-16	11:38	18	Blue		2.2	Yes	Yes	Yes	Yes	Yes	Yes	Yes	Yes	Yes	Yes	Yes	Yes	Checked	Unchecked	Unchecked	Checked	Unchecked	Unchecked	Unchecked		Complete
7	2021-10-16	5	2021-10-17	10:20	9	Blue		2.3	Yes	Yes	Yes	Yes	Yes	Yes	Yes	Yes	Yes	Yes	Yes	Yes	Checked	Unchecked	Unchecked	Unchecked	Unchecked	Unchecked	Unchecked		Complete
8	2021-10-21	8	2021-10-22	14:10	12	Blue		1.9	Yes	Yes	Yes	Yes	Yes	Yes	Yes	Yes	Yes	Yes	Yes	Yes	Unchecked	Unchecked	Unchecked	Unchecked	Unchecked	Unchecked	Unchecked		Incomplete
9	2021-10-26	7	2021-10-26	19:29	15	Blue		2	Yes	Yes	Yes	Yes	No	No	Yes	Yes	Yes	Yes	Yes	Yes	Unchecked	Checked	Unchecked	Unchecked	Unchecked	Unchecked	Unchecked		Complete
10	2021-10-29	24	2021-10-29	11:35	13	Blue		2.4	Yes	Yes	Yes	Yes	No	Yes	Yes	Yes	Yes	Yes	Yes	Yes	Unchecked	Checked	Checked	Unchecked	Unchecked	Unchecked	Unchecked		Complete
11	2021-10-28	24	2021-10-29	15:00	12	Orange		2.5	Yes	Yes	Yes	Yes	No	Yes	Yes	Yes	Yes	Yes	Yes	Yes	Unchecked	Unchecked	Unchecked	Unchecked	Unchecked	Unchecked	Unchecked		Complete
12	2021-10-30	26	2021-10-30	11:35	20	Orange		1.5	Yes	Yes	Yes	Yes	Yes	Yes	Yes	Yes	Yes	Yes	Yes	Yes	Checked	Unchecked	Unchecked	Unchecked	Unchecked	Unchecked	Unchecked		Complete
13	2021-10-13	21	2021-10-13	13:45	15	Green		2	Yes	Yes	Yes	Yes	Yes	Yes	Yes	Yes	Yes	Yes	Yes	Yes	Checked	Unchecked	Unchecked	Unchecked	Checked	Unchecked	Unchecked		Complete
14	2021-11-25	7	2021-11-26	12:13	13	Blue		1.8	Yes	Yes	No	No	Yes	Yes	Yes	Yes	Yes	Yes	Yes	Yes	Checked	Unchecked	Unchecked	Unchecked	Unchecked	Unchecked	Unchecked		Complete

## Sheet: Adverse events
study_id	adr01	adr02	adr03	adr04	adr06	adr07	adr08	adr09	adr10	adverse_event_record_complete
1	2021-10-04	2021-10-04	12:15	3032-10-05	Hyperoxia (saturations at 97-99%) 0n the least possible available oxygen supply. A 26/40 800gram baby with Respiratory Severity score 6, SaO2 85%, started on standard care but no blending (NJ 05/10/21) SaO2 became 100%, started on PATH KIT + Blenders at 60% then 37% - saturations remain 97-99% used concentrator delivering 46.4% Oxygen + blender of 37% remained hyperoxic but improved RSS 3 and sta…	No	Severe(e.g pneumothorax, death)	No	No	Complete
2	2021-10-06	2021-10-06	06:52	2021-10-07	32/40, 1.5kg with hyperoxia Baseline SaO2 NJ 7/10/21 91% RSS 06 started on PATH KIT + blenders- 37% saturation fluctuaut and needed changes of 60% blenders acid 37% blender - had frequent episodes of hyperoxia - RSS 3-5 and unstable. No other available facility for blending.	No	Severe(e.g pneumothorax, death)	No	No	Complete
3	2021-10-06	2021-10-06	21:00	2021-10-07	Hyperoxia- baseline - hypothermic, saturation unrecordable RSS=8, started on PATH KIT + 37% blender improved (1748 hrs) to SaO2 94-95% later(2100Hrs) - Sats 97-98% RSS 01 Being weaned off bubble CPAP. There was no blending option besides this	No	Severe(e.g pneumothorax, death)	No	No	Complete
4	2021-09-21	2021-10-12	16:00	2021-10-16	28/40, 0.98kg Girl developed opnoea SaO2 26% need stimulation then bCPAP initially SaO2 100% on the 60% blender, then switched to 37% blender SaO2 remained 99-100%. Weaned of bCPAP after 18hours. SaO2 91-99% on room air. Still on ward doing well. - Had hyperoxia and there was no other blending option.	No	Severe(e.g pneumothorax, death)	No	No	Complete
5	2021-10-13	2021-10-14		2021-10-17	Hyperoxia : Sats > 95% for more than 5minutes. 2.4kg initially of respiratory support sats 97%, RSS = 5, No blending option. Saturation on PATH KIT and blenders both 60 and 37% remained 99-100%. Baby cleared off bCPAP on 15/10/2021 RSS=2, SaO2, 99-100% room air.	No	Severe(e.g pneumothorax, death)	No	No	Complete
6	2021-10-16	2021-10-16	11:30	2021-10-16	Hyperoxia: aturation >95% for>5 minutes.34/40+6/7,1.9kg baby with initial sau2 82% RSS 9.	No	Severe(e.g pneumothorax, death)	No	No	Complete
7	2021-10-16	2021-10-17	17:20	2021-10-17	Hyperoxia: saluration> 95% for > 5 minutes 32/40,1.19kg had been on PATH kit and blender of 37% hauna sats 88-95%. there was no other blending option.	No	Severe(e.g pneumothorax, death)	No	No	Complete
8	2021-10-21	2021-10-22	15:23	2021-10-22	Hyperoxia-Sa02>95% for > 5 minutes.32/40 ,1.4kg , Admission saO2 97% RSS=5 initialled on KOAP-no blending available,SaO2 98%.	No	Severe(e.g pneumothorax, death)	No	No	Complete
9	2021-10-26	2021-10-26	21:30	2021-10-27	Hyperoxia- SaO2>95% for 5minutes 24/40+5/7,810gm baby- Admission SaO2 24%, RSS =6 Needs PPV, USING A CONCENTRATOR DELIVERING 95.9% AND WITH BOTH BLENDERS OF 37% AND 60%.	No	Severe(e.g pneumothorax, death)	No	No	Complete
10	2021-10-29	2021-10-29	12:35	2021-10-29	Hyperoxia Sa02>95% for > 5 minutes 31/40,1.3kg admission Sa02 72% RSS=08 hypothermic. Started on PATH Kit plus concentrator delivering 95.9% of Oxygen Sa02>95% serially used blenders 60% than 37% but Sa02 remained >95% for more than 5 minutes	No	Severe(e.g pneumothorax, death)	No	No	Complete
10	2021-10-26	2021-10-31	16:20	2021-10-31	24/40 +5/7 0.8kg baby at day six of life died of complications of extreme prematurity did not have pneumothorax. was still on PATH kit but no blender.	No	Severe(e.g pneumothorax, death)	Yes	No	Complete
10	2021-10-26	2021-10-31	16:20	2021-10-31	24/40, 0.8kg baby at day six of life. died of complications of prematurity. did not have pneumothorax was still on PATH kit no blenders.	No	Severe(e.g pneumothorax, death)	Yes	Yes	Complete
11	2021-10-29	2021-10-29	22:10	2021-10-30	Hyperoxia (Sa02 >95% for > 5minutes) 35/40, 1.9 RSS=10 Sats 72% on room air. Initiated on KPAP with concentrator giving 96.1% oxygen-Baby's Sats02 were 98% to 100%. Switched to PATH Kit and 60% blender. Sats02 94-95% for seven hours then hyperoxia event switched for 37% blender Sats02 94% for 5 hours thereafter progessively to 100%.Now weaned off CPAP-Sat02 93% ontrace of Supplemental oxygen.	No	Severe(e.g pneumothorax, death)	No	No	Complete
12	2021-10-30	2021-10-30	11:50	2021-10-30	Hyperoxia ( Sa02 >95% for 5 minutes) 31/40, 1.3kg RSS 5 initiated on KPAP, Sa02 98-100% swithched to PATH Kit + 37% blender, Sa02 remained above 95% ( averagely 98%). No other blendering option.	No	Severe(e.g pneumothorax, death)	No	No	Complete
13	2021-10-31	2021-11-05	05:50	2021-11-05	Death due to severe respiratory distress-29/40 birth weight 1.05kg. Had improved while on PATH Kit and blender 37% concentrator of 96.1% with Sa02 94%-100% and weaned off at 4 days of life. but restarted BCPAP after 8 hours-baby intermittently required bag and mask ventilation for apnea. Later developed progressive hyperoxia and died seven hours after bCPAP re-starting.	No	Severe(e.g pneumothorax, death)	Yes	No	Complete
13	2021-10-31	2021-10-31	11:00	2021-10-31	Hyperoxia : Sa02 > 95% for more than 5 minutes . At recruitment Sa02=97% while on KPAP with concentrator delivering 44% oxygen with PATH Kit and bleners 60% and 30% Sa02 remained above 95%. Finally settled for 44% concentrator and 37% blender but Sa02 averaged 95-97%. There was no other blending options.	No	Severe(e.g pneumothorax, death)	No	No	Complete
13	2021-10-31	2021-10-31	11:00	2021-10-31	Hyperoxia: Sa02>95% for more than 5 minutes At recruitment Sa02=97% while on KPAP with a concentrator delivering 44% oxygen. with PATH Kit and blenders 60% than 37% Sa02 remained above95% using concentrator of 96.1. Using concentrator 0f 44% and 37% blender Sa02 were 95-97%. There was no other blending option.	No	Severe(e.g pneumothorax, death)	No	No	Complete
14	2021-11-25	2021-11-26	07:45	2021-11-26	Hyperoxia (sa02>95% for more than 5 minutes) 26/40,baby with 850g was recruited with Sa02 98% from unblended CPAP- started on-PATH kit plus blender of 37%-sao2 remained 96-99%, RSS 03- Baby is otherwise well.	No	Severe(e.g pneumothorax, death)	No	No	Complete
14										Incomplete

## Sheet: Shift unit form
shiftid	nusdat	nussta	nusend	nus1	nus2	nus2sht	nus3	nus4	nus5	nus6	nus7	nus8	newborn_unit_shift_f_v_0	nusid
1	2021-10-27	19:00	15:00	49	5	Morning	3	1	1	1	0	2	Complete	12
1	2021-10-27	15:00	23:00	46	4	Morning	3	1	1	1	0	3	Complete	4
1	2021-10-27	23:00	19:00	46	5	Afternoon	3	1	1	1	0	4	Complete	9
2	2021-10-04	07:00	15:00	46	4	Morning	8	1	1	0	0	7	Complete	13
2	2021-10-04	15:00	23:00	48	4	Afternoon	8	1	1	1	0	7	Complete	1
2	2021-10-04	23:00	07:00	42	4	Night	8	1	1	1	0	7	Complete	14
3	2021-10-05	07:00	15:00	48	7	Morning	8	1	0	1	0	7	Complete	4
3	2021-10-05	15:00	23:00	41	6	Afternoon	8	1	1	1	0	6	Complete	9
3	2021-10-05	23:00	07:00	44	5	Night	7	1	1	1	0	6	Complete	6
3	2021-10-06	07:00	15:00	46	7	Morning	8	1	1	2	0	6	Complete	14
3	2021-10-06	15:00	23:00	48	5	Afternoon	5	1	1	1	1	5	Complete	12
3	2021-10-06	23:00	07:00	47	5	Night	9	1	1	3	0	5	Complete	1
4	2021-10-07	07:00	03:00	48	7	Morning	9	1	1	3	0	5	Complete	12
4	2021-10-07	03:00	23:00	48	7	Afternoon	9	1	1	3	0	5	Complete	1
4	2021-10-07	23:00	07:00	47	5	Night	9	1	1	2	0	5	Complete	9
5	2021-10-08	07:00	15:00	47	5	Morning	9	1	1	2	0	5	Complete	3
5	2021-10-08	15:00	23:00	58	5	Afternoon	5	1	1	2	0	5	Complete	14
5	2021-10-08	23:00	07:00	53	5	Night	6	1	1	2	0	5	Complete	12
6	2021-10-09	07:00	15:00	48	6	Morning	6	1	1	2	0	5	Complete	9
6	2021-10-09	15:00	23:00	51	5	Afternoon	6	1	1	2	0	5	Complete	8
6	2021-10-09	23:00	07:00	52	5	Night	6	1	1	2	0	5	Complete	4
7	2021-10-10	07:00	03:00	52	7	Morning	9	1	0	2	0	8	Complete	12
7	2021-10-10	03:00	23:00	53	5	Afternoon	9	1	0	2	0	6	Complete	1
7	2021-10-10	23:00	07:00	53	5	Night	7	1	0	2	0	8	Complete	14
8	2021-10-11	07:00	15:00	52	7	Morning	3	1	0	2	0	8	Complete	4
8	2021-10-11	15:00	23:00	54	5	Afternoon	3	1	1	1	0	2	Complete	12
8	2021-10-11	23:00	07:00	54	5	Night	3	1	1	1	0	2	Complete	6
9	2021-10-12	07:00	15:00	54	5	Morning	3	1	1	1	0	2	Complete	4
9	2021-10-12	15:00	23:00	49	5	Afternoon	5	1	1	1	0	6	Complete	14
9	2021-10-12	23:00	07:00	51	6	Night	6	1	1	2	0	4	Complete	1
10	2021-10-13	07:00	15:00	51	8	Morning	5	1	1	2	0	3	Complete	14
10	2021-10-13	15:00	23:00	60	5	Afternoon	4	1	1	1	0	3	Complete	9
10	2021-10-13	23:00	07:00	51	5	Night	5	1	1	1	1	3	Complete	1
11	2021-10-14	07:00	15:00	52	7	Morning	5	1	1	1	1	3	Complete	9
11	2021-10-14	15:00	23:00	53	6	Afternoon	5	1	1	2	0	4	Complete	6
11	2021-10-14	23:00	07:00	54	5	Night	5	1	0	2	0	4	Complete	12
12	2021-10-15	07:00	15:00	54	6	Morning	4	1	0	1	0	4	Complete	6
12	2021-10-15	15:00	23:00	53	5	Afternoon	4	1	0	0	0	4	Complete	4
13	2021-10-16	07:00	15:00	50	5	Morning	4	1	1	0	0	4	Complete	4
13	2021-10-16	15:00	23:00	51	5	Afternoon	2	1	1	1	0	6	Complete	1
13	2021-10-16	23:00	07:00	51	5	Night	2	1	1	1	0	6	Complete	14
14	2021-10-17	07:00	23:00	53	6	Morning	4	1	1	1	0	8	Complete	1
14	2021-10-17	15:00	23:00	53	5	Afternoon	4	1	1	1	0	4	Complete	9
14	2021-10-17	23:00	07:00	56	6	Night	4	1	1	1	0	5	Complete	14
15	2021-10-18	07:00	15:00	56	7	Morning	5	1	1	1	0	6	Complete	12
15	2021-10-18	15:00	23:00	57	6	Afternoon	3	1	0	0	1	4	Complete	6
15	2021-10-18	23:00	07:00	58	5	Night	3	1	1	0	1	4	Complete	9
16	2021-10-19	07:00	15:00	59	8	Morning	9	1	1	0	1	5	Complete	12
16	2021-10-19	15:00	23:00	51	6	Afternoon	2	1	0	0	1	4	Complete	6
16	2021-10-19	23:00	07:00	52	5	Night	1	1	0	0	1	4	Complete	4
17	2021-10-20	07:00	15:00	52	8	Morning	1	1	0	0	1	1	Complete	14
17	2021-10-20	15:00	23:00	53	6	Afternoon	2	1	1	0	0	1	Complete	1
17	2021-10-20	23:00	07:00	53	5	Night	2	1	1	0	0	1	Complete	4
18	2021-10-21	07:00	15:00	48	6	Morning	2	1	1	0	0	2	Complete	9
18	2021-10-21	15:00	23:00	47	5	Afternoon	2	1	1	0	0	2	Complete	14
18	2021-10-21	23:00	07:00	48	5	Night	2	1	1	0	0	3	Complete	1
19	2021-10-22	07:00	15:00	48	7	Morning	2	1	1	0	0	3	Complete	9
19	2021-10-22	15:00	23:00	48	5	Afternoon	2	1	0	1	0	3	Complete	12
19	2021-10-22	23:00	07:00	48	5	Night	2	1	1	0	1	3	Complete	6
20	2021-10-23	07:00	15:00	48	6	Morning	2	1	1	0	1	3	Complete	12
20	2021-10-23	15:00	23:00	48	5	Afternoon	2	1	1	1	0	3	Complete	4
20	2021-10-23	23:00	07:00	50	5	Night	2	1	1	1	0	3	Complete	4
21	2021-10-24	07:00	15:00	50	7	Morning	1	1	1	0	0	4	Complete	6
21	2021-10-24	15:00	23:00	51	6	Afternoon	1	1	1	0	0	1	Complete	1
21	2021-10-24	23:00	07:00	53	6	Night	1	1	1	0	0	1	Complete	14
22	2021-10-25	15:00	23:00	52	5	Afternoon	1	1	1	0	0	1	Complete	9
22	2021-10-25	23:00	07:00	48	5	Night	1	1	1	0	0	1	Complete	14
23	2021-10-26	07:00	15:00	48	6	Morning	1	1	1	0	0	1	Complete	6
23	2021-10-26	15:00	23:00	47	4	Afternoon	1	1	1	0	0	2	Complete	12
23	2021-10-26	23:00	07:00	49	5	Night	3	1	1	1	0	2	Complete	9
24	2021-11-01	07:00	15:00	47	7	Morning	4	1	1	1	0	2	Complete	14
24	2021-11-01	15:00	23:00	47	4	Afternoon	3	1	1	1	0	2	Complete	5
24	2021-11-01	23:00	07:00	48	4	Night	3	1	1	1	0	2	Complete	1
24	2021-10-28	07:00	15:00	46	8	Morning	4	1	1	1	0	4	Complete	2
24	2021-10-28	15:00	23:00	48	5	Afternoon	4	1	1	1	0	3	Complete	14
24	2021-10-28	23:00	19:00	49	5	Morning	5	1	1	1	0	4	Complete	4
24	2021-10-29	07:00	15:00	49	7	Afternoon	4	1	1	1	0	3	Complete	14
24	2021-10-29	15:00	23:00	52	5	Afternoon	5	1	1	2	1	2	Complete	2
24	2021-10-29	23:00	07:00	52	5	Afternoon	5	1	1	3	0	2	Complete	6
25	2021-10-30	07:00	15:00	53	7	Morning	5	1	1	1	0	2	Complete	9
25	2021-10-30	15:00	23:00	52	7	Afternoon	4	1	1	1	0	2	Complete	6
25	2021-10-30	23:00	07:00	53	5	Night	4	1	1	1	0	2	Complete	12
26	2021-10-31	07:00	15:00	54	7	Morning	4	1	1	1	0	2	Complete	4
26	2021-10-31	15:00	23:00	45	6	Afternoon	4	1	1	1	0	2	Complete	9
26	2021-10-31	23:00	07:00	45	6	Night	3	1	1	1	0	2	Complete	12
27	2021-11-30	07:00	15:00	48	11	Morning	7	1	1	1	0	6	Complete	14
27	2021-11-30	15:00	23:00	52	5	Afternoon	6	1	1	1	0	5	Complete	4
27	2021-11-30	23:00	07:00	54	4	Night	6	1	1	1	0	3	Complete	6
28	2021-11-29	07:00	15:00	45	12	Morning	3	1	1	1	0	2	Complete	14
28	2021-11-29	15:00	23:00	45	5	Afternoon	5	1	1	1	0	5	Complete	9
28	2021-11-29	23:00	07:00	47	4	Night	6	1	1	1	0	4	Complete	6
29	2021-11-28			45		Morning	3	1	1	1	0	4	Complete
29	2021-11-28	15:00	23:00	45	5	Afternoon	6	1	1	1	0	3	Complete	9
29	2021-11-28	23:00	07:00	45	4	Night	6	1	1	1	0	3	Complete	4
30	2021-11-27	07:00	15:00	44	7	Morning	7	1	1	1	0	3	Complete	6
30	2021-11-27	15:00	23:00	43	6	Afternoon	3	1	1	1	0	1	Complete	9
30	2021-11-27	23:00	07:00	43	4	Night	4	1	1	1	0	1	Complete	6
31	2021-11-26	07:00	15:00	49	11	Morning	7	1	1	0	0	0	Complete	14
31	2021-11-26	15:00	23:00	41	4	Afternoon	6	1	1	1	0	4	Complete	12
31	2021-11-26	23:00	07:00	43	5	Night	5	1	1	1	0	2	Complete	1
32	2021-11-25	07:00	15:00	50	5	Morning	8	1	1	0	0	1	Complete	6
32	2021-11-25	15:00	23:00	49	5	Afternoon	7	1	1	0	0	6	Complete	14
32	2021-11-25	23:00	07:00	49	5	Night	7	1	1	0	0	6	Complete	1
34	2021-12-08	07:00	15:00	41	5	Morning	1	1	0	0	0	5	Complete	14
34	2021-12-08	15:00	23:00	42	5	Afternoon	2	1	0	0	0	3	Complete	6
34	2021-12-08	23:00	07:00	42	5	Night	2	1	0	0	0	3	Complete	4
35	2021-12-12	07:00	15:00	41	7	Morning	1	1	0	0	0	4	Complete	14
35	2021-12-12	15:00	23:00	42	5	Afternoon	0	1	0	0	0	4	Complete	4
35	2021-12-12	23:00	07:00	48	5	Night	1	1	0	0	0	5	Complete	6
36	2021-12-11	07:00	15:00	41	6	Morning	0	1	0	0	0	3	Complete	4
36	2021-12-11	07:00	15:00	40	5	Afternoon	0	1	0	0	0	4	Complete	14
36	2021-12-11	23:00	07:00	41	5	Night	1	1	0	0	0	4	Complete	6
37	2021-12-10	07:00	15:00	44	5	Morning	0	1	0	0	0	3	Complete	1
37	2021-12-10	15:00	23:00	46	5	Afternoon	0	1	0	0	0	4	Complete	12
37	2021-12-10	23:00	07:00	40	4	Night	0	1	0	0	0	3	Complete	9
38	2021-12-09	07:00	15:00	43	7	Morning	1	1	0	0	0	3	Complete	1
38	2021-12-09	15:00	23:00	45	5	Afternoon	1	1	0	0	0	4	Complete	12
38	2021-12-09	23:00	07:00	45	6	Night	1	1	0	0	0	4	Complete	9
39	2021-12-07	07:00	15:00	41	6	Morning	3	1	0	0	0	4	Complete	6
39	2021-12-07	15:00	23:00	41	5	Afternoon	1	1	0	0	0	4	Complete	14
39	2021-12-07	23:00	07:00	42	5	Night	2	1	0	0	0	5	Complete	4
40	2021-12-06	07:00	15:00	47	9	Morning	4	1	1	0	0	3	Complete	12
40	2021-12-06	15:00	23:00	47	7	Afternoon	2	1	1	0	0	4	Complete	6
40	2021-12-06	23:00	07:00	41	4	Night	3	1	0	0	0	4	Complete	1
41	2021-12-05	07:00	15:00	45	6	Morning	3	1	0	0	0	5	Complete	1
41	2021-12-05	15:00	23:00	47	7	Afternoon	4	1	1	0	0	5	Complete	12
41	2021-12-05	23:00	07:00	47	5	Night	5	1	1	0	0	3	Complete	9
42	2021-12-04	07:00	15:00	43	6	Morning	3	1	1	0	0	6	Complete	12
42	2021-12-04	15:00	23:00	41	5	Afternoon	1	1	0	0	0	6	Complete	9
42	2021-12-04	23:00	07:00	42	5	Night	2	1	0	0	0	4	Complete	14
43	2021-12-03	07:00	15:00	45		Morning	6	1	1	0	0	7	Complete	9
43	2021-12-03	13:00	23:00	46	5	Afternoon	5	1	1	0	0	7	Complete	4
43	2021-12-03	23:00	07:00	43	5	Night	4	1	1	0	0	6	Complete	4
44	2021-12-02	07:00	15:00	56	8	Morning	7	1	1	1	0	6	Complete	1
44	2021-12-02	15:00	23:00	56	5	Afternoon	5	1	1	0	0	2	Complete	9
44	2021-12-02	23:00	07:00	58	6	Night	5	1	1	0	0	7	Complete	14
45	2021-11-02	07:00	15:00	49	5	Morning	3	1	1	1	0	2	Complete	6
45	2021-11-02	15:00	23:00	46	4	Afternoon	3	1	1	1	0	3	Complete	14
45	2021-11-02	23:00	07:00	44	4	Night	3	1	1	1	0	2	Complete	1
45	2021-12-01	07:00	15:00	56	8	Morning	5	1	1	1	0	5	Complete	9
45	2021-12-01	15:00	23:00	56	6	Afternoon	4	1	1	1	0	4	Complete	1
45	2021-12-01	23:00	07:00	57	6	Night	8	1	1	1	0	7	Complete	14
46	2021-11-05	07:00	15:00	38	5	Morning	1	1	0	0	0	0	Complete	6
46	2021-11-05	15:00	23:00	39	4	Afternoon	1	1	0	0	0	1	Complete	4
46	2021-11-05	23:00	07:00	34	3	Night	1	0	0	0	1	0	Complete
47	2021-11-03	07:00	15:00	45	6	Morning	3	1	1	1	0	2	Complete	12
47	2021-11-03	15:00	23:00	45	4	Afternoon	2	1	1	1	0	2	Complete	6
47	2021-11-03	23:00	07:00	40	6	Night	4	1	0	1	0	2	Complete	9
48	2021-11-04	07:00	15:00	40	5	Morning	4	1	0	1	0	2	Complete	6
48	2021-11-04	15:00	23:00	41	5	Afternoon	3	1	0	0	0	2	Complete	11
48	2021-11-04	23:00	07:00	39	5	Night	3	1	0	1	0	2	Complete	9
49	2021-11-06	07:00	15:00	34	5	Morning	1	1	0	0	0	1	Complete	4
49	2021-11-06	15:00	23:00	33	5	Afternoon	2	1	0	0	0	0	Complete	1
49	2021-11-06	23:00	07:00	33	5	Night	2	1	0	0	0	0	Complete	14
50	2021-11-07	07:00	15:00	33	5	Morning	2	1	0	0	0	0	Complete	1
50	2021-11-07	15:00	23:00	34	6	Afternoon	3	1	0	0	0	0	Complete	10
50	2021-11-07	23:00	07:00	35	5	Night	4	1	0	0	0	1	Complete	12
51	2021-11-08	07:00	15:00	36	7	Morning	2	1	0	0	0	3	Complete	4
51	2021-11-08	15:00	23:00	39	4	Afternoon	2	1	0	0	0	3	Complete	9
51	2021-11-08	23:00	07:00	41	5	Night	2	1	0	0	0	3	Complete	12
52	2021-11-09	07:00	15:00	42	6	Morning	2	1	0	0	0	3	Complete	10
52	2021-11-09	15:00	23:00	40	4	Afternoon	3	1	0	0	0	4	Complete	14
52	2021-11-09	23:00	07:00	40	4	Night	3	1	0	0	0	4	Complete	4
53	2021-11-10	07:00	15:00	39	8	Morning	3	1	0	0	0	3	Complete	14
53	2021-11-10	15:00	23:00	39	6	Afternoon	3	1	0	0	0	3	Complete	1
53	2021-11-10	23:00	15:00	42	6	Night	3	1	0	0	0	2	Complete	4
54	2021-11-11	07:00	15:00	42	6	Morning	3	1	0	0	0	2	Complete	1
54	2021-11-11	15:00	23:00	42	5	Afternoon	3	1	1	0	0	2	Complete	12
54	2021-11-11	23:00	07:00	43	5	Night	3	1	1	0	0	2	Complete	9
55	2021-11-12	07:00	15:00	43	7	Morning	2	1	1	0	0	2	Complete	6
55	2021-11-12	15:00	23:00	40	5	Afternoon	1	1	1	0	0	2	Complete	4
55	2021-11-12	23:00	07:00	40	5	Night	1	1	1	0	0	1	Complete	4
56	2021-11-13	07:00	15:00	44	5	Morning	3	1	1	0	0	1	Complete	1
56	2021-11-13	15:00	23:00	44	5	Afternoon	3	1	1	0	0	1	Complete	8
56	2021-11-13	23:00	07:00	41	5	Night	2	1	1	0	0	2	Complete	14
57	2021-11-14	07:00	15:00	41	4	Morning	2	1	1	0	0	5	Complete	1
57	2021-11-14	15:00	23:00	42	5	Afternoon	3	1	1	0	0	3	Complete	12
57	2021-11-14	23:00	07:00	42	4	Night	3	1	1	0	0	3	Complete	15
58	2021-11-15	07:00	15:00	42	5	Morning	4	1	1	0	0	4	Complete	4
58	2021-11-15	15:00	23:00	43	5	Afternoon	3	1	0	0	0	3	Complete	9
58	2021-11-15	23:00	07:00	43	4	Night	3	1	0	0	0	5	Complete	12
59	2021-11-16	07:00	15:00	44	10	Morning	4	1	0	0	0	3	Complete	9
59	2021-11-16	15:00	23:00	47	6	Afternoon	4	1	1	0	0	3	Complete	6
59	2021-11-16	23:00	07:00	46	4	Night	4	1	1	0	0	3	Complete	12
60	2021-11-17	07:00	15:00	48	10	Morning	5	1	1	0	0	3	Complete	16
60	2021-11-17	15:00	23:00	50	5	Afternoon	5	1	1	0	0	4	Complete	14
60	2021-11-17	23:00	07:00	51	5	Night	5	1	1	0	0	4	Complete	6
61	2021-11-18	07:00	15:00	51	11	Morning	5	1	1	0	0	4	Complete	14
61	2021-11-18	15:00	23:00	45	6	Afternoon	5	1	1	0	0	5	Complete	1
61	2021-11-18	23:00	07:00	45	5	Night	5	1	1	0	0	5	Complete	9
62	2021-11-19	07:00	15:00	44	10	Morning	4	1	1	0	0	2	Complete	12
62	2021-11-19	15:00	23:00	43	5	Afternoon	4	1	1	0	0	2	Complete	9
62	2021-11-19	23:00	07:00	40	5	Night	2	1	0	0	0	1	Complete	4
63	2021-11-20	07:00	15:00	41	4	Morning	3	1	0	0	0	0	Complete	9
63	2021-11-20	15:00	23:00	41	4	Afternoon	3	1	0	0	0	1	Complete	12
63	2021-11-20	23:00	07:00	42	6	Night	3	1	0	0	0	1	Complete	6
64	2021-11-21	07:00	15:00	43	5	Morning	4	1	0	0	0	1	Complete	1
64	2021-11-21	15:00	23:00	43	4	Afternoon	4	1	0	0	0	3	Complete	14
64	2021-11-21	23:00	07:00	38	7	Night	3	1	0	0	0	3	Complete	6
65	2021-11-22	07:00	15:00	40	12	Morning	2	1	0	0	0	3	Complete	14
65	2021-11-22	15:00	23:00	42	5	Afternoon	3	1	1	0	0	4	Complete	4
65	2021-11-22	23:00	07:00	44	5	Night	4	1	1	0	0	3	Complete	1
66	2021-11-23	07:00	15:00	46	5	Morning	6	1	1	0	0	3	Complete	4
66	2021-11-23	15:00	23:00	43	5	Afternoon	5	1	1	0	0	2	Complete	12
66	2021-11-23	23:00	07:00	44	6	Night	5	1	1	0	0	2	Complete	9
67	2021-11-24	07:00	15:00	45	6	Morning	6	1	1	0	0	2	Complete	12
67	2021-11-24	15:00	23:00	48	7	Afternoon	6	1	1	0	0	1	Complete	7
67	2021-11-24	23:00	07:00	46	4	Night	8	1	1	0	0	1	Complete	9

## Sheet: Other summary datasets
patientsinunit	nursesonstaff	patientnurseratio	ageatbcpapstart	cpapstopdate	courselengthdaysfirstdaycountsas
46	4	11.5	0	15-Oct	12
44	5	8.8	0	11-Oct	6
48	5	9.6	0	07-Oct	2
49	5	9.8	22	13-Oct	2
60	5	12	0	15-Oct	3
50	5	10	0	17-Oct	2
53	6	8.8	1	03-Nov	18
48	7	6.9	1	24-Oct	3
47	4	11.8	1	31-Oct	6
49	7	7	0	29-Oct	1
52	5	10.4	1	30-Oct	2
53	7	7.6	0	31-Oct	2
54	7	7.7	0	05-Nov	6
56	5	11.2	8	04-Dec	3
